# Supplementary material for: Remarks on Mastigodiaptomus (Calanoida: Diaptomidae) from Mexico using integrative taxonomy, with a key of identification and three new species
Source: PeerJ. 2020 Jan 29;8:e8416. doi: 10.7717/peerj.8416 (PMC6995272; doi:10.7717/peerj.8416)
Supplement: Supplemental Information 1 [file peerj-08-8416-s001.txt]

#mega
TITLE: MSA converted with ALTER 1.3.3

#BACZP392-16|Mastigodiaptomus_patzcuarensis        GGGAACTGGC TTAAGAATAA TTATTCGGAT AGAACTAGGA CAAGCAGGCT 
#BACZP443-16|Mastigodiaptomus_montezumae           CGGGACAGGC CTTAGAATAA TTATTCGGAT AGAGTTGGGG CAGGCGGGGT 
#CTM089-10|Mastigodiaptomus_nesus                  TGGGACGGGG TTGAGAATGA TTATTCGTAT AGAGTTGGGG CAGGCAGGCT 
#CTM093-10|Mastigodiaptomus_patzcuarensis          AGGAACTGGC TTAAGAATAA TTATTCGAAT AGAACTAGGA CAAGCGGGCT 
#GBA14278-13|Mastigodiaptomus_patzcuarensis        AGGAACTGGC TTAAGAATAA TTATTCGAAT AGAACTAGGA CAAGCGGGCT 
#GBA14280-13|Mastigodiaptomus_cf._nesus            TGGGACGGGG TTGAGAATGA TTATTCGTAT AGAGTTGGGG CAGGCAGGCT 
#GBA14281-13|Mastigodiaptomus_cf._nesus            TGGGACGGGG TTGAGAATGA TTATTCGTAT AGAGTTGGGG CAGGCAGGCT 
#GBA14284-13|Mastigodiaptomus_cf._albuquerquensis  GGGAACTGGC CTTAGAATAA TTATTCGGAT AGAACTAGGA CAAGCGGGCT 
#GBA14285-13|Mastigodiaptomus_cf._albuquerquensis  GGGAACTGGC TTAAGAATAA TTATTCGGAT AGAACTAGGA CAAGCGGGCT 
#GBA14286-13|Mastigodiaptomus_cf._albuquerquensis  ?GGAACTGGC TTAAGAATAA TTATTCGGAT AGAACTAGGA CAAGCGGGCT 
#GBA14287-13|Mastigodiaptomus_cf._albuquerquensis  GGGAACTGGC TTAAGAATAA TTATTCGGAT AGAACTAGGA CAAGCGGGCT 
#GBA14343-13|Mastigodiaptomus_montezumae           CGGGACAGGC CTTAGAATAA TTATTCGGAT AGAGTTGGGG CAGGCGGGGT 
#GBA14345-13|Mastigodiaptomus_montezumae           CGGGACAGGC CTTAGAATAA TTATTCGGAT AGAGTTGGGG CAGGCGGGGT 
#GBCX0202-06|Mastigodiaptomus_nesus                GGGAACGGGG TTGAGAATGA TTATTCGTAT AGAGTTGGGG CAGGCAGGCT 
#MCM003-11|Mastigodiaptomus_ha                     ---------- ---------- ---------- -------GGT CAAGCAGGCT 
#MCM012-11|Mastigodiaptomus_ha                     TGGAACGGGG CTTAGGATAA TTATTCGAAT AGAATTAGGT CAAGCAGGCT 
#MCM016-11|Mastigodiaptomus_ha                     TGGAACGGGG CTTAGGATAA TTATTCGAAT AGAATTAGGT CAAGCAGGCT 
#MCM039-11|Mastigodiaptomus_nesus                  AGGGACGGGG TTGAGAATGA TTATTCGAAT AGAGTTGGGG CAGGCAGGCT 
#MCM041-11|Mastigodiaptomus_nesus                  AGGGACGGGG TTGAGAATGA TTATTCGAAT AGAGTTGGGG CAGGCAGGCT 
#MCM044-11|Mastigodiaptomus_nesus                  ---------- ---------- ---------- ---------- ---------- 
#MCM346-15|Mastigodiaptomus_cuneatus               AGGAACAGGC CTTAGAATGA TTATTCGGAT GGAGTTAGGA CAAGCCGGGT 
#MCM728-17|Mastigodiaptomus_patzcuarensis          GGGAACTGGC TTAAGAATAA TTATTCGGAT AGAACTAGGA CAAGCGGGCT 
#MCM730-17|Mastigodiaptomus_patzcuarensis          GGGAACTGGC TTAAGAATAA TTATTCGGAT AGAACTAGGA CAAGCGGGCT 
#MCM734-17|Mastigodiaptomus_patzcuarensis          GGGAACTGGC TTAAGAATAA TTATTCGGAT AGAACTAGGA CAAGCGGGCT 
#MCM822-17|Mastigodiaptomus_cf._montezumae         CGGGACAGGC CTTAGAATAA TTATTTGTTT AGAGTTGGGG CAGGCGGGGT 
#MCM827-17|Mastigodiaptomus_cf._montezumae         CGGGACAGGC CTTCGAAAAA TTATTTGGAT CGAGTTGGGG CGGGCGGGGT 
#MMAST001-12|Mastigodiaptomus_albuquerquensis      AGGAACTGGC TTAAGAATAA TTATTCGAAT AGAGCTAGGA CAGGCGGGCT 
#MMAST002-12|Mastigodiaptomus_albuquerquensis      -GGAACTGGC TTAAGAATAA TTATTCGGAT AGAGCTAGGA CAGGCGGGCG 
#MMAST004-12|Mastigodiaptomus_albuquerquensis      ---------- ---------- ---------- ---------- ---------- 
#MMAST005-12|Mastigodiaptomus_albuquerquensis      ---------- ---------- ---------- -------GGA CAGGTGGGCT 
#MMAST006-12|Mastigodiaptomus_albuquerquensis      AGGAACTGGC TTAAGAATAA TTATTCGGAT AGAGCTAGGA CAGGCGGGCT 
#MMAST007-12|Mastigodiaptomus_albuquerquensis      AGGAACTGGC TTAAGAATAA TTATTCGGAT AGAGCTAGGA CAGGCGGGCT 
#MMAST011-12|Mastigodiaptomus_albuquerquensis      AGGAACTGGC TTAAGAATAA TTATTCGGAT AGAGCTAGGA CAGGCGGGCT 
#MMAST012-12|Mastigodiaptomus_albuquerquensis      AGGAACTGGC TTAAGAATAA TTATTCGTAT AGAGCTAGGA CAGGCGGGCT 
#MMAST014-12|Mastigodiaptomus_albuquerquensis      AGGAACTGGC TTAAGAATAA TTATTCGGAT AGAGCTAGGA CAGGCGGGCT 
#ZPC481-18|Mastigodiaptomus_sp.                    TGGCACTGGG CTGAGTATGA TTATTCGTAT AGAATTAGGC CAAGCTGGTT 
#ZPII1180-11|Mastigodiaptomus_montezumae           ---------- ---------- ---------- ---------- ---------- 
#ZPII1219-11|Mastigodiaptomus_siankaanensis        CGGGACAGGA TTAAGAATAA TTATTCGGAT AGAATTAGGG CAGGCGGGCT 
#ZPII1385-11|Mastigodiaptomus_montezumae           CGGGACAGGC CTTAGAATAA TTATTCGGAT AGAGTTGGGG CAGGCGGGGT 
#ZPII1388-11|Mastigodiaptomus_montezumae           CGGGACAGGC CTTAGAATAA TTATTCGGAT AGAGTTGGGG CAGGCGGGGT 
#ZPII1448-11|Mastigodiaptomus_montezumae           CGGGACAGGC CTTAGAATAA TTATTCGGAT AGAGTTGGGG CAGGCGGGGT 
#ZPLIV486-11|Mastigodiaptomus_patzcuarensis        GGGAACTGGC TTAAGAATAA TTATTCGGAT AGAACTAGGA CAAGCGGGCT 
#ZPLIV487-11|Mastigodiaptomus_montezumae           CGGGACAGGC CTTAGAATAA TTATTCGGAT AGAGTTGGGG CAGGCGGGGT 
#ZPLMX161-06|Mastigodiaptomus_cf._albuquerquensis  GGGAACTGGC TTGAGGATAA TTATTCGGAT AGAGCTAGGA CAGGCGGGCT 
#ZPLMX162-06|Mastigodiaptomus_cihuatlan            GGGGACAGGG TTGAGTATAA TTATTCGAAT GGAATTAGGT CAGGCTGGGT 
#ZPLMX165-06|Mastigodiaptomus_cf. albuquerquensis  GGGAACTGGC TTAAGAATAA TTATTCGGAT AGAGCTAGGA CAGGCGGGCT 
#ZPLMX166-06|Mastigodiaptomus_cf._albuquerquensis  GGGAACTGGC TTAAGAATAA TTATTCGGAT AGAGCTAGGA CAGGCGGGCT 
#ZPLMX170-06|Mastigodiaptomus_patzcuarensis        AGGAACTGGC TTAAGAATAA TTATTCGAAT AGAACTAGGA CAAGCGGGCT 
#ZPLMX172-06|Mastigodiaptomus_patzcuarensis        ??????TGGC TT?AGAATAA TTATTCGGAT AGAACTAGGA CAAGCGGGCT 
#ZPLMX173-06|Mastigodiaptomus_patzcuarensis        AGGAACTGGC TTAAGAATAA TTATTCGAAT AGAACTAGGA CAAGCGGGCT 
#ZPLMX184-06|Mastigodiaptomus_cf._patzcuarensis    AGGAACTGGC TTAAGAATAA TTATTCGAAT AGAACTAGGA CAAGCGGGCT 
#ZPLMX185-06|Mastigodiaptomus_cf._patzcuarensis    AGGAACTGGC TTAAGAATAA TTATTCGAAT AGAACTAGGA CAAGCGGGCT 
#ZPLMX193-06|Mastigodiaptomus_reidae               GGGGACGGGC TTGAGAATAA TTATTCGAAT AGAGTTGGGA CAGGCTGGGT 
#ZPLMX194-06|Mastigodiaptomus_reidae               GGGGACGGGC TTGAGAATAA TTATTCGAAT AGAGTTGGGA CAGGCTGGGT 
#ZPLMX196-06|Mastigodiaptomus_reidae               GGGGACGGGC TTGAGAATAA TTATTCGAAT AGAGTTGGGA CAGGCTGGGT 
#ZPLMX197-06|Mastigodiaptomus_siankaanensis        ??GGACCGGG TTAAGAATAA TTATTCGGAT AGAATTAGGG CAGGCGGGCT 
#ZPLMX212-06|Mastigodiaptomus_alexei               TGGAACTGGG TTAAGGATAA TTATTCGAAT AGAACTGGGT CAGGCTGGGT 
#ZPLMX233-06|Mastigodiaptomus_patzcuarensis        GGGAACTGGC TTAAGAATAA TTATTCGGAT AGAACTAGGA CAAGCGGGCT 
#ZPLMX234-06|Mastigodiaptomus_cf._reidae           GGGGACGGGC TTGAGAATAA TTATTCGAAT AGAGTTGGGA CAGGCTGGGT 
#ZPLMX248-06|Mastigodiaptomus_albuquerquensis      ?GGAACTGGC TTAAGGATAA TTATTCGGAT AGAGCTAGGA CAGGCGGGCT 
#ZPLMX524-06|Mastigodiaptomus_albuquerquensis      ---------- -------TAA TTATTCGGAT AGAGCTAGGA CAGGCGGGCT 
#ZPLMX525-06|Mastigodiaptomus_albuquerquensis      AGGAACTGGC TTAAGAATAA TTATTCGGAT AGAGCTAGGA CAGGCGGGCT 
#ZPLMX526-06|Mastigodiaptomus_albuquerquensis      AGGAACTGGC TTAAGAATAA TTATTCGGAT AGAGCTAGGA CAGGCGGGCT 
#ZPLMX528-06|Mastigodiaptomus_albuquerquensis      AGGAACTGGC TTAAGAATAA TTATTCGGAT AGAGCTAGGA CAGGCGGGCT 
#ZPLMX529-06|Mastigodiaptomus_patzcuarensis        AGGAACTGGC TTAAGAATAA TTATTCGAAT AGAACTAGGA CAAGCGGGCT 
#ZPLMX530-06|Mastigodiaptomus_patzcuarensis        AGGAACTGGC TTAAGAATAA TTATTCGAAT AGAACTAGGA CAAGCGGGCT 
#ZPLMX532-06|Mastigodiaptomus_patzcuarensis        -GGAACTGGC TTAAGAATAA TTATTCGAAT AGAACTAGGA CAAGCGGGCT 
#ZPLMX540-06|Mastigodiaptomus_albuquerquensis      GGGAACTGGC TTGAGGATAA TTATTCGGAT AGAGCTAGGA CAGGCGGGCT 
#ZPLMX545-06|Mastigodiaptomus_cf._reidae           ---------C TTGAGAATAA TTATTCGAAT AGAGTTGGGA CAGGCTGGGT 
#ZPLMX549-06|Mastigodiaptomus_reidae               GGGGACGGGC TTGAGAATAA TTATTCGAAT AGAGTTGGGA CAGGCTGGGT 
#ZPLMX550-06|Mastigodiaptomus_cf._reidae           ---------- ---------- ---------- -GAGTTGGGA CAGGCTGGGT 
#ZPLMX554-06|Mastigodiaptomus_siankaanensis        CGGGACAGGG CTAAGAATAA TTATTCGGAT AGAATTAGGG CAGGCGGGGT 
#ZPLMX555-06|Mastigodiaptomus_siankaanensis        ?????????? ?TAAGAATAA TTATTCGGAT AGAATTAGGG CAGGCGGGCT 
#ZPLMX561-06|Mastigodiaptomus_alexei               TGGAACTGGG TTAAGGATAA TTATTCGAAT AGAACTGGGT CAGGCTGGGT 
#ZPLMX564-06|Mastigodiaptomus_montezumae           CGGGACAGGC CTTAGAATAA TTATTCGGAT AGAGTTGGGG CAGGCGGGGT 
#Mastigodiaptomus_siankaanensis                    CGGGACAGGG CTAAGAATAA TTATTCGGAT AGAATTAGGG CAGGCTGGTT 
#Mastigodiaptomus_siankaanensis(9)                 CGGGACAGGG CTAAGAATAA TTATTCGGAT AGAATTAGGG CAGGCTGGTT 
#Mastigodiaptomus_siankaanensis(16)                CGGGACAGGG CTAAGAATAA TTATTCGGAT AGAATTAGGG CAGGCTGGTT 
#Mastigodiaptomus_siankaanensis(21)                CGGGACAGGG CTAAGAATAA TTATTCGGAT AGAATTAGGG CAGGCTGGTT 
#Mastigodiaptomus_siankaanensis(22)                CGGGACAGGG CTAAGAATAA TTATTCGGAT AGAATTAGGG CAGGCTGGTT 
#Mastigodiaptomus_siankaanensis(25)                CGGGACAGGG CTAAGAATAA TTATTCGGAT AGAATTAGGG CAGGCTGGTT 
#Mastigodiaptomus_siankaanensis(27)                CGGGACAGGG CTAAGAATAA TTATTCGGAT AGAATTAGGG CAGGCTGGTT 
#Mastigodiaptomus_reidae                           GGGGACGGGC TTGAGAATAA TTATTCGAAT AGAGTTGGGA CAGGCTGGGT 
#Mastigodiaptomus_reidae(4)                        GGGGACGGGC TTGAGAATAA TTATTCGAAT AGAGTTGGGA CAGGCTGGGT 
#Mastigodiaptomus_reidae(5)                        GGGGACGGGC TTGAGAATAA TTATTCGAAT AGAGTTGGGA CAGGCTGGGT 
#Mastigodiaptomus_reidae(6)                        GGGGACGGGC TTGAGAATAA TTATTCGAAT AGAGTTGGGA CAGGCTGGGT 

#BACZP392-16|Mastigodiaptomus_patzcuarensis        CCTTAATTGG GGATGACCAA ATTTATAATG TTGTAGTAAC AGCCCACGCG 
#BACZP443-16|Mastigodiaptomus_montezumae           CGTTAATCGG GGACGACCAA ATTTATAATG TGGTTGTAAC TGCTCATGCG 
#CTM089-10|Mastigodiaptomus_nesus                  CTTTGATCGG GGATGACCAG ATTTATAATG TAGTAGTCAC AGCTCATGCT 
#CTM093-10|Mastigodiaptomus_patzcuarensis          CCTTAATTGG GGATGA?CAA ATTTATAATG TTGTAGTAAC AGCCCACGCG 
#GBA14278-13|Mastigodiaptomus_patzcuarensis        CCTTAATTGG GGATGATCAA ATTTATAATG TTGTAGTAAC ?GCCCACGCG 
#GBA14280-13|Mastigodiaptomus_cf._nesus            CTTTGATCGG GGATGACCAG ATTTATAATG TAGTAGTCAC AGCTCATGCT 
#GBA14281-13|Mastigodiaptomus_cf._nesus            CTTTGATCGG GGATGACCAG ATTTATAATG TAGTAGTCAC AGCTCATGCT 
#GBA14284-13|Mastigodiaptomus_cf._albuquerquensis  CCTTAATTGG GGATGATCAA ATTTATAATG TTGTAGTAAC AGCCCACGCG 
#GBA14285-13|Mastigodiaptomus_cf._albuquerquensis  CCTTAATTGG GGATGATCAA ATTTATAATG TTGTAGTAAC AGCCCACGCG 
#GBA14286-13|Mastigodiaptomus_cf._albuquerquensis  CCTTAATTGG GGATGATCAA ATTTATAATG TTGTAGTAAC AGCCCACGCG 
#GBA14287-13|Mastigodiaptomus_cf._albuquerquensis  CCTTAATTGG GGATGATCAA ATTTATAATG TTGTAGTAAC AGCCCACGCG 
#GBA14343-13|Mastigodiaptomus_montezumae           CATTAATTGG GGACGACCAA ATTTATAATG TGGTTGTAAC TGCTCATGCG 
#GBA14345-13|Mastigodiaptomus_montezumae           CGTTAATCGG GGACGACCAA ATTTATAATG TGGTTGTAAC TGCTCATGCG 
#GBCX0202-06|Mastigodiaptomus_nesus                CTTTGATCGG GGATGACCAG ATTTATAATG TAGTAGTCAC AGCTCATGCT 
#MCM003-11|Mastigodiaptomus_ha                     CCTTAATCGG GGATGACCAA ATTTATAATG TAGTGGTTAC A?CACATGCG 
#MCM012-11|Mastigodiaptomus_ha                     CCTTAATCGG GGATGACCAA ATTTATAATG TAGTGGTTAC AGCACATGCG 
#MCM016-11|Mastigodiaptomus_ha                     CCTTAATCGG GGATGACCAA ATTTATAATG TAGTTTTTAC AGCACATGCG 
#MCM039-11|Mastigodiaptomus_nesus                  CTTTGATCGG GGATGACCAG ATTTATAATG TAGTAGTCAC AGCTCATGCT 
#MCM041-11|Mastigodiaptomus_nesus                  CTTTGATCGG GGATGACCAG ATTTATAATG TAGTAGTCAC AGCTCATGCT 
#MCM044-11|Mastigodiaptomus_cf._nesus              ---------- ---------- ---------- ---------- ---------- 
#MCM346-15|Mastigodiaptomus_cuneatus               CTTTAATTGG AGATGACCAA ATTTATAATG TAGTAGTTAC TGCTCATGCT 
#MCM728-17|Mastigodiaptomus_patzcuarensis          CCTTAATTGG GGATGATCAA ATTTATAATG TTGTAGTAAC AGCCCACGCG 
#MCM730-17|Mastigodiaptomus_patzcuarensis          CCTTAATTGG GGATGATCAA ATTTATAATG TTGTAGTAAC AGCCCACGCG 
#MCM734-17|Mastigodiaptomus_patzcuarensis          CCTTAATTGG GGATGATCAA ATTTATAATG TTGTAGTAAC AGCCCACGCG 
#MCM822-17|Mastigodiaptomus_cf._montezumae         CGTTAATTGG GGACGACCAA ATTTATAATG TGGTTGTAAC TGCTCATGCG 
#MCM827-17|Mastigodiaptomus_cf._montezumae         CGTTAATCGG GGACGACCAA ATTTATAATG TGGTTGTAAC TGCTCATGCG 
#MMAST001-12|Mastigodiaptomus_albuquerquensis      CCTTAATTGG AGACGACCAA ATTTATAATG TTGTAGTA?C AGCCCACGCG 
#MMAST002-12|Mastigodiaptomus_albuquerquensis      CCTTAATCGG AGACGACCAA ATTTATAATG TTGTAGTAAC AGCCCACGCG 
#MMAST004-12|Mastigodiaptomus_albuquerquensis      ------TCGC AGACGACCAA ATTTATAATG TTGTAGTAAC AGCCCACGCG 
#MMAST005-12|Mastigodiaptomus_albuquerquensis      CCTTAATTGG AGACGACCAA ATTTATAATG TTGTAGTAAC AGCCCACGCG 
#MMAST006-12|Mastigodiaptomus_albuquerquensis      CCTTAATTGG AGACGACCAA ATTTATAATG TTGTAGTAAC AGCCCACGCG 
#MMAST007-12|Mastigodiaptomus_albuquerquensis      CCTTAATTGG AGACGACCAA ATTTATAATG TTGTAGTAAC AGCCCACGCG 
#MMAST011-12|Mastigodiaptomus_albuquerquensis      CCTTAATCGG AGACGACCAA ATTTATAATG TTGTAGTAAC AGCCCACGCG 
#MMAST012-12|Mastigodiaptomus_albuquerquensis      CCTTAATCGG AGACGACCAA ATTTATAATG TTGTAGTAAC AGCCCACGCG 
#MMAST014-12|Mastigodiaptomus_albuquerquensis      CCTTAATTGG AGACGACCAA ATTTATAATG TTGTAGTAAC AGCCCACGCG 
#ZPC481-18|Mastigodiaptomus_sp.                    CTTTAATTGG AGACGACCAA ATTTATAATG TAGTTGTTAC TGCACATGCT 
#ZPII1180-11|Mastigodiaptomus_montezumae           ---------- -----ACCAA ATTTATAATG TGGTTGTAAC TGCTCATGCG 
#ZPII1219-11|Mastigodiaptomus_siankaanensis        CTTTAATTGG GGATGACCAA ATTTATAATG TTGTAGTCAC TGCTCATGCG 
#ZPII1385-11|Mastigodiaptomus_montezumae           CATTAATTAG GGACGACCAA ATTTATAATG TGGTTGTAAC TGCTCATGCG 
#ZPII1388-11|Mastigodiaptomus_montezumae           CGTTAATTGG GGACGACCAA ATTTATAATG TGGTTGTAAC TGCTCATGCG 
#ZPII1448-11|Mastigodiaptomus_montezumae           CATTAATTGG GGACGACCAA ATTTATAATG TGGT?GTAAC TGCTCATGCG 
#ZPLIV486-11|Mastigodiaptomus_patzcuarensis        CCTTAATTGG GGATGATCAA ATTTATAATG TTGTAGTAAC AGCCCACGCG 
#ZPLIV487-11|Mastigodiaptomus_montezumae           CATTAATTGG GGACGACCAA ATTTATAATG TGGTTGTAAC TGCTCATGCG 
#ZPLMX161-06|Mastigodiaptomus_cf._albuquerquensis  CTTTAATTGG AGACGACCAA ATTTATAATG TTGTAGTAAC AGCTCACGCG 
#ZPLMX162-06|Mastigodiaptomus_cihuatlan            CCTTAATTGG GGACGATCAA ATTTATAATG TAGTAGTTAC CGCTCACGCG 
#ZPLMX165-06|Mastigodiaptomus_cf._albuquerquensis  CCTTAATTGG AGACGACCAA ATTTATAATG TTGTAGTAAC AGCCCACGCA 
#ZPLMX166-06|Mastigodiaptomus_cf._albuquerquensis  CCTTAATTGG AGACGACCAA ATTTATAATG TTGTAGTAAC AGCCCAC?CA 
#ZPLMX170-06|Mastigodiaptomus_patzcuarensis        CCTTAATTGG GGATGATCAA ATTTATAATG TTGTAGTAAC AGCCCACGCG 
#ZPLMX172-06|Mastigodiaptomus_patzcuarensis        CCTTAATTGG GGATGATCAA ATTTATAATG TTGTAGTAAC AGCCCACGCG 
#ZPLMX173-06|Mastigodiaptomus_patzcuarensis        CCTTAATTGG AGATGATCAA ATTTATAATG TTGTAGTAAC AGCCCACGCG 
#ZPLMX184-06|Mastigodiaptomus_cf._patzcuarensis    CATTAATTGG GGATGACCAA ATTTATAATG TTGTAGTAAC AGCCCACGCG 
#ZPLMX185-06|Mastigodiaptomus_cf._patzcuarensi     CATTAATTGG GGATGACCAA ATTTATAATG TTGTAGTAAC AGCCCACGCG 
#ZPLMX193-06|Mastigodiaptomus_reidae               CTTTAATTGG GGATGATCAA ATTTATAACG TGGTAGTCAC TGCCCATGCT 
#ZPLMX194-06|Mastigodiaptomus_reidae               CTTTAATTGG GGATGATCAA ATTTATAACG TGGTAGTCAC TGCCCATGCT 
#ZPLMX196-06|Mastigodiaptomus_reidae               CTTTAATTGG GGATGATCAA ATTTATAACG TGGTAGTCAC TGCCCATGCT 
#ZPLMX197-06|Mastigodiaptomus_siankaanensis        CTTTAATTGG GGATGACCAA ATTTATAATG TTGTAGTCAC CGCTCATGCG 
#ZPLMX212-06|Mastigodiaptomus_alexei               CTTTAATTGG CGACGATCAA ATTTATAATG TAGTTGTCAC AGCCCATGCT 
#ZPLMX233-06|Mastigodiaptomus_patzcuarensis        CCTTAATTGG GGATGATCAA ATTTATAATG TTGTAGTAAC AGCCCACGCG 
#ZPLMX234-06|Mastigodiaptomus_cf._reidae           CTTTAATTGG GGATGATCAA ATTTATAACG TGGTAGTCAC TGCCCATGCT 
#ZPLMX248-06|Mastigodiaptomus_albuquerquensis      CCTTAATCGG AGACGACCAA ATTTATAATG TTGTAGTAAC AGCCCACGC? 
#ZPLMX524-06|Mastigodiaptomus_albuquerquensis      CCTTAATCGG AGACGACCAA ATTTATAATG TTGTAGTAAC AGCCCACGCG 
#ZPLMX525-06|Mastigodiaptomus_albuquerquensis      CCTTAATCGG AGACGACCAA ATTTATAATG TTGTAGTAAC AGCCCACGCG 
#ZPLMX526-06|Mastigodiaptomus_albuquerquensis      CCTTAATCGG AGACGACCAA ATTTATAATG TTGTAGTAAC AGCCCACGCG 
#ZPLMX528-06|Mastigodiaptomus_albuquerquensis      CCTTAATCGG AGACGACCAA ATTTATAATG TTGTAGTAAC AGCCCACGCG 
#ZPLMX529-06|Mastigodiaptomus_patzcuarensis        CCTTAATTGG GGATGATCAA ATTTATAATG TTGTAGTAAC AGCCCACGCG 
#ZPLMX530-06|Mastigodiaptomus_patzcuarensis        CATTAATTGG GGATGA?CAA ATTTATAATG TTGTAGTAAC AGCCCACGCG 
#ZPLMX532-06|Mastigodiaptomus_patzcuarensis        CCTTAATTGG GGATGATCAA ATTTATAATG TTGTAGTAAC AGCCCACGCG 
#ZPLMX540-06|Mastigodiaptomus_albuquerquensis      CTTTAATTGG AGACGACCAA ATTTATAATG TTGTAGTAAC AGCTCACGCG 
#ZPLMX545-06|Mastigodiaptomus_cf._reidae           CTTTAATTGG GGATGATCAA ATTTATAACG TGGTAGTCAC TGCCCATGCT 
#ZPLMX549-06|Mastigodiaptomus_reidae               CTTTAATTGG GGATGATCAA ATTTATAACG TGGTAGTCAC TGCCCATGCT 
#ZPLMX550-06|Mastigodiaptomus_cf._reidae           CTTTAATTGG GGATGATCAA ATTTATAACG TGGTAGTCAC TGCCCATGCT 
#ZPLMX554-06|Mastigodiaptomus_siankaanensis        CTTTAATTGG GGATGACCAA ATTTATAATG TTGTAGTCAC TGCTCATGCG 
#ZPLMX555-06|Mastigodiaptomus_siankaanensis        CTTTAATTGG GGATGACCAA ATTTATAATG TTGTAGTCAC TGCTCATGCG 
#ZPLMX561-06|Mastigodiaptomus_alexei               CTTTAATTGG CGATGATCAA ATTTATAATG TAGTTGTCAC AGCCCATGCT 
#ZPLMX564-06|Mastigodiaptomus_montezumae           CATTAATTGG GGACGACCAA ATTTATAATG TGGTTGTAAC TGCTCATGCG 
#Mastigodiaptomus_siankaanensis                    CTTTAATCGG GGACGACCAA ATTTATAATG TTGTAGTCAC TGCTCATGCG 
#Mastigodiaptomus_siankaanensis(9)                 CTTTAATCGG GGACGACCAA ATTTATAATG TTGTAGTCAC TGCTCATGCG 
#Mastigodiaptomus_siankaanensis(16)                CTTTAATCGG GGACGACCAA ATTTATAATG TTGTAGTCAC TGCTCATGCG 
#Mastigodiaptomus_siankaanensis(21)                CTTTAATCGG GGACGACCAA ATTTATAATG TTGTAGTCAC TGCTCATGCG 
#Mastigodiaptomus_siankaanensis(22)                CTTTAATCGG GGACGACCAA ATTTATAATG TTGTAGTCAC TGCTCATGCG 
#Mastigodiaptomus_siankaanensis(25)                CTTTAATCGG GGACGACCAA ATTTATAATG TTGTAGTCAC TGCTCATGCG 
#Mastigodiaptomus_siankaanensis(27)                CTTTAATCGG GGACGACCAA ATTTATAATG TTGTAGTCAC TGCTCATGCG 
#Mastigodiaptomus_reidae                           CTTTAATTGG GGATGATCAA ATTTATAACG TGGTAGTCAC TGCCCATGCT 
#Mastigodiaptomus_reidae(4)                        CTTTAATTGG GGATGATCAA ATTTATAACG TGGTAGTCAC TGCCCATGCT 
#Mastigodiaptomus_reidae(5)                        CTTTAATTGG GGATGATCAA ATTTATAACG TGGTAGTCAC TGCCCATGCT 
#Mastigodiaptomus_reidae(6)                        CTTTAATTGG GGATGATCAA ATTTATAACG TGGTAGTCAC TGCCCATGCT 

#BACZP392-16|Mastigodiaptomus_patzcuarensis        TTTGTAATAA TTTTTTTTAT AGTTATGCCT ATTTTAATTG GGGGCTTTGG 
#BACZP443-16|Mastigodiaptomus_montezumae           TTTGTTATAA TTTTTTTCAT AGTTATGCCT ATTTTAATCG GCGGGTTCGG 
#CTM089-10|Mastigodiaptomus_nesus                  TTTGTGATAA TTTTTTTTAT GGTGATGCCA ATTCTTATCG GGGGGTTTGG 
#CTM093-10|Mastigodiaptomus_patzcuarensis          TTTGTAATAA TTTTTTTTAT AGTTATGCCT ATTTTAATTG G?GGTTTCGG 
#GBA14278-13|Mastigodiaptomus_patzcuarensis        TTTGTAATAA TTTTTTTTAT AGTTATGCCT ATTTTAATTG GAGGTTTTGG 
#GBA14280-13|Mastigodiaptomus_cf._nesus            TTTGTGATAA TTTTTTTTAT GGTGATGCCA ATTCTTATCG GGGGGTTTGG 
#GBA14281-13|Mastigodiaptomus_cf._nesus            TTTGTGATAA TTTTTTTTAT GGTGATGCCA ATTCTTATCG GGGGGTTTGG 
#GBA14284-13|Mastigodiaptomus_cf._albuquerquensis  TTTGTAATAA TTTTTTTTAT AGTTATGCCT ATTTTAATTG GGGGCTTTGG 
#GBA14285-13|Mastigodiaptomus_cf._albuquerquensis  TTTGTAATAA TTTTTTTTAT AGTTATGCCT ATTTTAATTG GGGG?TTTGG 
#GBA14286-13|Mastigodiaptomus_cf._albuquerquensis  TTTGTAATAA TTTTTTTTAT AGTTATGCCT ATTTTAATTG GGGG?TTTGG 
#GBA14287-13|Mastigodiaptomus_cf._albuquerquensis  TTTGTAATAA TTTTTTTTAT AGTTATGCCT ATTTTAATTG GGGGCTTTGG 
#GBA14343-13|Mastigodiaptomus_montezumae           TTTGTTATAA TTTTTTTCAT AGTTATGCCT ATTTTAATCG GCGGGTTCGG 
#GBA14345-13|Mastigodiaptomus_montezumae           TTTGTTATAA TTTTTTTCAT AGTTATGCCT ATTTTAATCG GCGGGTTCGG 
#GBCX0202-06|Mastigodiaptomus_nesus                TTTGTGATAA TTTTTTTTAT GGTGATGCCA ATTCTTATCG GGGGGTTTGG 
#MCM003-11|Mastigodiaptomus_ha                     TTTGTTATAA TTTTTTTTAT GGTTATACCA ATTTTAATTG GGGGGTTTGG 
#MCM012-11|Mastigodiaptomus_ha                     TTTGTTATAA TTTTTTTTAT GGTTATACCA ATTTTAATTG GGGGGTTTGG 
#MCM016-11|Mastigodiaptomus_ha                     TTTGTTATAA TTTTTTTTAT GGTTATACCA ATTTTAATTG GGGGGTTTGG 
#MCM039-11|Mastigodiaptomus__nesus                 TTTGTGATAA TTTTTTTTAT GGTGATGCCA ATTCTTATTG GGGGGTTTGG 
#MCM041-11|Mastigodiaptomus_nesus                  TTTGTGATAA TTTTTTTTAT GGTGATGCCA ATTCTTCTT- GGGGGTTTGG 
#MCM044-11|Mastigodiaptomus_cf._nesus              ---------- ---------- ---------- ---------- GGGGGTTTGG 
#MCM346-15|Mastigodiaptomus_cuneatus               TTTGTTATAA TTTTTTTTAT GGTGATACCT ATTTTAATTG GGGGGTTTGG 
#MCM728-17|Mastigodiaptomus_patzcuarensis          TTTGTAATAA TTTTTTTTAT AGTTATGCCT ATTTTAATTG GGGGCTTTGG 
#MCM730-17|Mastigodiaptomus_patzcuarensis          TTTGTAATAA TTTTTTTTAT AGTTATGCCT ATTTTAATTG GGGGCTTTGG 
#MCM734-17|Mastigodiaptomus_patzcuarensis          TTTGTAATAA TTTTTTTTAT AGTTATGCCT ATTTTAATTG GGGGCTTTGG 
#MCM822-17|Mastigodiaptomus_cf._montezumae         TTTGTTATAA TTTTTTTCAT AGTTATGCCT ATTTTAATCG GCGGGTTCGG 
#MCM827-17|Mastigodiaptomus_cf._montezumae         TTTGTTATAA TTTTTTTCAT AGTTATGCCT ATTTTAATCG GCGGGTTCGG 
#MMAST001-12|Mastigodiaptomus_albuquerquensis      TTTGTAATAA TTTTTTTTAT AGTTATACCT ATCTTAATTG GGGGGTTTGG 
#MMAST002-12|Mastigodiaptomus_albuquerquensis      TTTGTAATAA TTTTTTTTAT AGTTATACCT ATCTTAATTG GGGGGTTTGG 
#MMAST004-12|Mastigodiaptomus_albuquerquensis      TTTGTAATAA TTTTTTTTAT AGTTATACCT ATCTTAAT?G GGGGGTTTGG 
#MMAST005-12|Mastigodiaptomus_albuquerquensis      TTTGTAATAA TTTTTTTTAT AGTTATACCT ATCTTAATTG GGGGGTTTGG 
#MMAST006-12|Mastigodiaptomus_albuquerquensis      TTTGTAATAA TTTTTTTTAT AGTTATACCT ATCTTAATTG GGGGGTTTGG 
#MMAST007-12|Mastigodiaptomus_albuquerquensis      TTTGTAATAA TTTTTTTTAT AGTTATACCT ATCTTAATTG GGGGGTTTGG 
#MMAST011-12|Mastigodiaptomus_albuquerquensis      TTTGTAATAA TTTTTTTTAT AGTTATACCT ATCTTAATTG GGGGGTTTGG 
#MMAST012-12|Mastigodiaptomus_albuquerquensis      TTTGTAATAA TTTTTTTTAT AGTTATACCT ATCTTAATTG GGGGGTTTGG 
#MMAST014-12|Mastigodiaptomus_albuquerquensis      TTTGTAATAA TTTTTTTTAT AGTTATACCT ATCTTAATTG GGGGGTTTGG 
#ZPC481-18|Mastigodiaptomus_sp.                    TTTATTATAA TTTTTTTTAT AGTAATGCCA ATTTTAATTG GGGGGTTTGG 
#ZPII1180-11|Mastigodiaptomus_montezumae           TTTGTTATAA TTTTTTTCAT AGTTATGCCT ATTTTAATCG GCGGGTTCGG 
#ZPII1219-11|Mastigodiaptomus_siankaanensis        TTTGTAATAA TTTTTTTTAT GGTGATGCCT ATTTTAATTG GCGGGTTTGG 
#ZPII1385-11|Mastigodiaptomus_montezumae           TTTGTTATAA TTTTTTTCAT AGTTATGCCT ATTTTAATCG GCGGGTTCGG 
#ZPII1388-11|Mastigodiaptomus_montezumae           TTTGTTATAA TTTTTTTCAT AGTTATGCCT ATTTTAATCG GCGGGTTCGG 
#ZPII1448-11|Mastigodiaptomus_montezumae           TTTGTTATAA TTTTTTTCAT AGTTATGCCT ATTTTAATCG GCGGGTTCGG 
#ZPLIV486-11|Mastigodiaptomus_patzcuarensis        TTTGTAATAA TTTTTTTTAT AGTTATGCCT ATTTTAATTG GGGGCTTTGG 
#ZPLIV487-11|Mastigodiaptomus_montezumae           TTTGTCATAA TTTTTTTCAT AGTTATGCCT ATTTTAATCG GCGGGTTCGG 
#ZPLMX161-06|Mastigodiaptomus_cf._albuquerquensis  TTTGTAATAA TTTTTTTTAT AGTTATACCT ATCTTAATTG GGGGGTTTGG 
#ZPLMX162-06|Mastigodiaptomus_cihuatlan            TTTGTAATAA TTTTTTTTAT GGTGATACCT ATTTTAATTG GTGGGTTTGG 
#ZPLMX165-06|Mastigodiaptomus_cf._albuquerquensis  TTTGTAATAA TTTTTTTTAT AGTTATACCT ATCTTAATTG GGGGGTTTGG 
#ZPLMX166-06|Mastigodiaptomus_cf._albuquerquensis  TTTGTAATAA TTTTTTTTAT AGTTATACCT ATCTTAATTG GGGGGTTTGG 
#ZPLMX170-06|Mastigodiaptomus_patzcuarensis        TTTGTAATAA TTTTTTTTAT AGTTATGCCT ATTTTAATTG GAGGTTTTGG 
#ZPLMX172-06|Mastigodiaptomus_patzcuarensis        TTTGTAATAA TTTTTTTTAT AGTTATGCCT ATTTTAATTG GGGGCTTTGG 
#ZPLMX173-06|Mastigodiaptomus_patzcuarensis        TTTGTAATAA TTTTTTTTAT AGTTATGCCT ATTTTAATTG GAGGTTTTGG 
#ZPLMX184-06|Mastigodiaptomus_cf._patzcuarensis    TTTGTAATAA TTTTTTTTAT AGTTATGCCT ATTTTAATTG GAGGTTTTGG 
#ZPLMX185-06|Mastigodiaptomus_cf._patzcuarensis    TTTGTAATAA TTTTTTTTAT AGTTATGCCT ATTTTAATTG GAGGTTTTGG 
#ZPLMX193-06|Mastigodiaptomus_reidae               TTTGTAATGA TTTTTTTTAT GGTGATGCCT ATTTTAATTG GAGGATTTGG 
#ZPLMX194-06|Mastigodiaptomus_reidae               TTTGTAATGA TTTTTTTTAT GGTGATGCCT ATTTTAATTG GAGGATTTGG 
#ZPLMX196-06|Mastigodiaptomus_reidae               TTTGTAATGA TTTTTTTTAT GGTGATGCCT ATTTTAATTG GAGGATTTGG 
#ZPLMX197-06|Mastigodiaptomus_siankaanensis        TTTGTAATAA TTTTTTTTAT GGTGATGCCT ATTTTAATTG GCGGGTTTGG 
#ZPLMX212-06|Mastigodiaptomus_alexei               TTTGTTATAA TTTTTTTCAT GGTGATGCCT ATTTTAATCG GCGGGTTTGG 
#ZPLMX233-06|Mastigodiaptomus_patzcuarensis        TTTGTAATAA TTTTTTTTAT AGTTATGCCT ATCTTAATTG GGGGCTTTGG 
#ZPLMX234-06|Mastigodiaptomus_cf._reidae           TTTGTAATGA TTTTTTTTAT GGTGATGCCT ATTTTAATTG GTGGATTTGG 
#ZPLMX248-06|Mastigodiaptomus_albuquerquensis      TTTGTAATAA TTTTTTTTAT AGTTATACCT ATCTTAATTG GGGGATTCGG 
#ZPLMX524-06|Mastigodiaptomus_albuquerquensis      TTTGTAATAA TTTTTTTTAT AGTTATACCT ATCTTAATTG GGGGGTTTGG 
#ZPLMX525-06|Mastigodiaptomus_albuquerquensis      TTTGTAATAA TTTTTTTTAT AGTTATACCT ATCTTAATTG GGGGGTTTGG 
#ZPLMX526-06|Mastigodiaptomus_albuquerquensis      TTTGTAATAA TTTTTTTTAT AGTTATACCT ATCTTAATTG GGGGGTTTGG 
#ZPLMX528-06|Mastigodiaptomus_albuquerquensis      TTTGTAATAA TTTTTTTTAT AGTTATACCT ATCTTAATTG GGGGGTTTGG 
#ZPLMX529-06|Mastigodiaptomus_patzcuarensis        TTTGTAATAA TTTTTTTTAT AGTTATGCCT ATTTTAATTG GAGGTTTCGG 
#ZPLMX530-06|Mastigodiaptomus_patzcuarensis        TTTGTAATAA TTTTTTTTAT AGTTATGCCT ATTTTAATTG GAGGTTTCGG 
#ZPLMX532-06|Mastigodiaptomus_patzcuarensis        TTTGTAATAA TTTTTTTTAT AGTTATGCCT ATTTTAATTG GAGGTTTCGG 
#ZPLMX540-06|Mastigodiaptomus_albuquerquensis      TTTGTAATAA TTTTTTTTAT AGTTATACCT ATCTTAATTG GGGGGTTTGG 
#ZPLMX545-06|Mastigodiaptomus_cf._reidae           TTTGTAATGA TTTTTTTTAT GGTGATGCCT ATTTTAATTG GTGGATTTGG 
#ZPLMX549-06|Mastigodiaptomus_reidae               TTTGTAATGA TTTTTTTTAT GGTGATGCCT ATTTTAATTG GAGGATTTGG 
#ZPLMX550-06|Mastigodiaptomus_cf._reidae           TTTGTAATGA TTTTTTTTAT GGTGATGCCT ATTTTAATTG GTGGATTTGG 
#ZPLMX554-06|Mastigodiaptomus_siankaanensis        TTTGTAATAA TTTTTTTTAT GGTGATGCCT ATTTTAATTG GCGGGTTTGG 
#ZPLMX555-06|Mastigodiaptomus_siankaanensis        TTTGTAATAA TTTTTTTTAT GGTGATGCCT ATTTTAATTG GCGGGTTTGG 
#ZPLMX561-06|Mastigodiaptomus_alexei               TTTGTTATAA TTTTTTTCAT GGTGATGCCT ATTTTAATCG GCGGGTTTGG 
#ZPLMX564-06|Mastigodiaptomus_montezumae           TTTGTTATAA TTTTTTTCAT AGTTATGCCT ATTTTAATCG GCGGGTTCGG 
#Mastigodiaptomus_siankaanensis                    TTTGTAATAA TTTTTTTTAT GGTGATGCCT ATTTTAATTG GCGGGTTTGG 
#Mastigodiaptomus_siankaanensis(9)                 TTTGTAATAA TTTTTTTTAT GGTGATGCCT ATTTTAATTG GCGGGTTTGG 
#Mastigodiaptomus_siankaanensis(16)                TTTGTAATAA TTTTTTTTAT GGTGATGCCT ATTTTAATTG GCGGGTTTGG 
#Mastigodiaptomus_siankaanensis(21)                TTTGTAATAA TTTTTTTTAT GGTGATGCCT ATTTTAATTG GCGGGTTTGG 
#Mastigodiaptomus_siankaanensis(22)                TTTGTAATAA TTTTTTTTAT GGTGATGCCT ATTTTAATTG GCGGGTTTGG 
#Mastigodiaptomus_siankaanensis(25)                TTTGTAATAA TTTTTTTTAT GGTGATGCCT ATTTTAATTG GCGGGTTTGG 
#Mastigodiaptomus_siankaanensis(27)                TTTGTAATAA TTTTTTTTAT GGTGATGCCT ATTTTAATTG GCGGGTTTGG 
#Mastigodiaptomus_reidae                           TTTGTAATGA TTTTTTTTAT GGTGATGCCT ATTTTAATTG GTGGATTTGG 
#Mastigodiaptomus_reidae(4)                        TTTGTAATGA TTTTTTTTAT GGTGATGCCT ATTTTAATTG GTGGATTTGG 
#Mastigodiaptomus_reidae(5)                        TTTGTAATGA TTTTTTTTAT GGTGATGCCT ATTTTAATTG GTGGATTTGG 
#Mastigodiaptomus_reidae(6)                        TTTGTAATGA TTTTTTTTAT GGTGATGCCT ATTTTAATTG GTGGATTTGG 

#BACZP392-16|Mastigodiaptomus_patzcuarensis        AAATTGATTA GTTCCTTTAA TATTGGGTGC AGCAGACATG GCTTTCCCGC 
#BACZP443-16|Mastigodiaptomus_montezumae           AAACTGATTA GTGCCTTTAA TGCTCGGAGC GGCGGATATA GCTTTCCCTC 
#CTM089-10|Mastigodiaptomus_nesus                  GAATTGACTG GTGCCCTTAA TATTAGGGGC GGCCGATATG GCCTTTCCGC 
#CTM093-10|Mastigodiaptomus_patzcuarensis          AAATTGGTTA GTTCCATTAA TATTGGGGGC AGCAGATATG GCTTT?CCGC 
#GBA14278-13|Mastigodiaptomus_patzcuarensis        AAATTGGTTA GTTCCATTAA TATTGGGGGC AGCAGATATG GCTTTCCCGC 
#GBA14280-13|Mastigodiaptomus_cf._nesus            GAATTGACTG GTGCCCTTAA TATTAGGGGC GGCCGATATA GCCTTTCCAC 
#GBA14281-13|Mastigodiaptomus_cf._nesus            GAATTGACTG GTGCCCTTAA TATTAGGGGC GGCCGATATA GCCTTTCCAC 
#GBA14284-13|Mastigodiaptomus_cf._albuquerquensis  AAATTGATTA GTTCCGTTAA TATTGGGAGC AGCAGACATG GCTTTCCCGC 
#GBA14285-13|Mastigodiaptomus_cf._albuquerquensis  AAATTGATTA GTTCCGTTAA TATTGGGGGC AGCAGATATG GCTTTCCCGC 
#GBA14286-13|Mastigodiaptomus_cf._albuquerquensis  AAATTGATTA GTTCCGTTAA TATTGGGGGC AGCAGATATG GCTTTCCCGC 
#GBA14287-13|Mastigodiaptomus_cf._albuquerquensis  AAATTGATTA GTTCCGTTAA TATTGGG?GC AGCAGACATG GCTTTCCCGC 
#GBA14343-13|Mastigodiaptomus_montezumae           AAACTGGTTA GTGCCTTTAA TGCTCGGCGC GGCGGACATG GCTTTCCCTC 
#GBA14345-13|Mastigodiaptomus_montezumae           AAACTGATTA GTGCCTTTAA TGCTCGGAGC GGCGGATATA GCTTTCCCTC 
#GBCX0202-06|Mastigodiaptomus_nesus                GAATTGACTG GTGCCCTTAA TATTAGGGGC GGCCGATATA GCCTTTCCAC 
#MCM003-11|Mastigodiaptomus_ha                     AAATTGATTA GTGCCTTTAA TATTGGGGGC TGCGGATATG GCATTTCCTC 
#MCM012-11|Mastigodiaptomus_ha                     AAATTGATTA GTGCCTTTAA TATTGGGGGC TGCGGATATG GCATTTCCTC 
#MCM016-11|Mastigodiaptomus_ha                     AAATTGATTA GTGCCTTTAA TATTGGGGGC TGCGGATATG GCATTTCCTC 
#MCM039-11|Mastigodiaptomus__nesus                 GAATTGACTG GTGCCCTTAA TATTAGGGGC GGCCGATATG GCCTTTCCGC 
#MCM041-11|Mastigodiaptomus_nesus                  GAATTGACTG GTGCCCTTAA TATTAGGGGC GGCCGATATG GCCTTTCCGC 
#MCM044-11|Mastigodiaptomus_cf._nesus              GAATTGACTG GTGCCCTTAA TATTAGGGGC GGCCGATATG GCCTTTCCGC 
#MCM346-15|Mastigodiaptomus_cuneatus               TAATTGGCTT GTTCCGTTAA TATTAGGTGC AGCGGATATA GCTTTCCCTC 
#MCM728-17|Mastigodiaptomus_patzcuarensis          AAATTGATTA GTTCCGTTAA TATTGGGAGC AGCAGACATG GCTTTCCCGC 
#MCM730-17|Mastigodiaptomus_patzcuarensis          AAATTGATTA GTTCCGTTAA TATTGGGAGC AGCAGACATG GCTTTCCCGC 
#MCM734-17|Mastigodiaptomus_patzcuarensis          AAATTGATTA GTTCCGTTAA TATTGGGAGC AGCAGACATG GCTTTCCCGC 
#MCM822-17|Mastigodiaptomus_cf._montezumae         AAACTGATTA GTGCCTTTAA TGCTCGGAGC GGCGGATATA GCTTTCCCTC 
#MCM827-17|Mastigodiaptomus_cf._montezumae         AAACTGATTA GTGCCTTTAA TGCTCGGAGC GGCGGATATA GCTTTCCCTC 
#MMAST001-12|Mastigodiaptomus_albuquerquensis      AAATTGGTTA GTCCCTTTAA TATTGGGGGC AGCAGATATA GCCTTTCCGC 
#MMAST002-12|Mastigodiaptomus_albuquerquensis      AAATTGGTTA GTCCCTTTAA TATTGGGGGC AGCAGATATA GCCTTCCCGC 
#MMAST004-12|Mastigodiaptomus_albuquerquensis      AAATTGGTTA GTCCCTTTAA TATTGGGGGC AGCAGATATA GCCTTCCCGC 
#MMAST005-12|Mastigodiaptomus_albuquerquensis      AAATTGGTTA GTCCCTTTAA TATTGGGGGC AGCAGATATA GCCTTTCCGC 
#MMAST006-12|Mastigodiaptomus_albuquerquensis      AAATTGGTTA GTCCCTTTAA TATTGGGGGC AGCAGATATA GCCTTTCCGC 
#MMAST007-12|Mastigodiaptomus_albuquerquensis      AAATTGGTTA GTCCCTTTAA TATTGGGGGC AGCAGATATA GCCTTTCCGC 
#MMAST011-12|Mastigodiaptomus_albuquerquensis      AAATTGGTTA GTCCCTTTAA TATTGGGGGC AGCAGATATA GCCTTCCCGC 
#MMAST012-12|Mastigodiaptomus_albuquerquensis      AAATTGGTTA GTCCCTTTAA TATTGGGGGC AGCAGATATA GCCTTCCCGC 
#MMAST014-12|Mastigodiaptomus_albuquerquensis      AAATTGGTTA GTCCCTTTAA TATTGGGGGC AGCAGATATA GCCTTTCCGC 
#ZPC481-18|Mastigodiaptomus_sp.                    TAACTGATTA GTGCCTTTAA TACTGGGTGC GGCCGATATG GCGTTTCCTC 
#ZPII1180-11|Mastigodiaptomus_montezumae           AAACTGGTTA GTGCCTTTAA TGCTCGGCGC GGCGGACATG GCTTTCCCTC 
#ZPII1219-11|Mastigodiaptomus_siankaanensis        TAATTGATTA GTGCCGCTAA TATTGGGCGC TGCGGATATG GCTTTCCCCC 
#ZPII1385-11|Mastigodiaptomus_montezumae           AAACTGGTTA GTGCCTTTAA TGCTCGGCGC GGCGGACATG GCTTTCCCTC 
#ZPII1388-11|Mastigodiaptomus_montezumae           AAACTGATTA GTGCCTTTAA TGCTCGGAGC GGCGGATATA GCTTTCCCTC 
#ZPII1448-11|Mastigodiaptomus_montezumae           AAACTGGTTA GTGCCTTTAA TGCTCGGCGC GGCGGACATG GCTTTCCCTC 
#ZPLIV486-11|Mastigodiaptomus_patzcuarensis        AAATTGATTA GTTCCTTTAA TATTGGGTGC AGCAGACATG GCTTTCCCGC 
#ZPLIV487-11|Mastigodiaptomus_montezumae           AAACTGGTTA GTGCCTTTAA TGCTCGGCGC GGCGGACATG GCTTTCCCTC 
#ZPLMX161-06|Mastigodiaptomus_cf._albuquerquensis  AAATTGGCTA GTTCCTTTAA TATTGGGGGC AGCAGATATG GCTTTCCCGC 
#ZPLMX162-06|Mastigodiaptomus_cihuatlan            AAATTGGCTA GTGCCCTTGA TGTTGGGAGC AGCGGATATA GCTTTCCCAC 
#ZPLMX165-06|Mastigodiaptomus_cf._albuquerquensis  AAATTGGTTA GTCCCTTTAA TATTGGGGGC AGCAGATATG GCTTTCCCGC 
#ZPLMX166-06|Mastigodiaptomus_cf._albuquerquensis  AAATTGGTTA GTCCCTTTAA TATTGGGGGC AGCAGATATG GCTTTCCCGC 
#ZPLMX170-06|Mastigodiaptomus_patzcuarensis        AAATTGGTTA GTTCCATTAA TATTGGGGGC AGCAGATATG GCTTTCCCGC 
#ZPLMX172-06|Mastigodiaptomus_patzcuarensis        AAATTGATTA GTTCCGTTAA TATTGGGTGC AGCAGACATG GCTTTCCCGC 
#ZPLMX173-06|Mastigodiaptomus_patzcuarensis        AAATTGGTTA GTTCCACTAA TATTGGGGGC AGCAGATATG GCTTTCCCGC 
#ZPLMX184-06|Mastigodiaptomus_cf._patzcuarensis    AAATTGGTTA GTTCCATTAA TATTGGGGGC AGCAGATATG GCTTTTCCGC 
#ZPLMX185-06|Mastigodiaptomus_cf._patzcuarensis    AAATTGGTTA GTTCCATTAA TATTGGGGGC AGCAGATATG GCTTTTCCGC 
#ZPLMX193-06|Mastigodiaptomus_reidae               AAATTGGCTA GTGCCTTTAA TATTGGGCGC AGCCGATATA GCTTTTCCTC 
#ZPLMX194-06|Mastigodiaptomus_reidae               AAATTGGCTA GTGCCTTTAA TATTGGGCGC AGCCGATATA GCTTTTCCTC 
#ZPLMX196-06|Mastigodiaptomus_reidae               AAATTGGCTA GTGCCTTTAA TATTGGGCGC AGCCGATATA GCTTTTCCTC 
#ZPLMX197-06|Mastigodiaptomus_siankaanensis        TAATTGATTA GTGCCGCTAA TATTGGGCGC ?GCGGATATG GCTTTCCCCC 
#ZPLMX212-06|Mastigodiaptomus_alexei               AAATTGGTTA GTCCCTTTAA TGTTAGGGGC TGCAGATATG GCATTCCCTC 
#ZPLMX233-06|Mastigodiaptomus_patzcuarensis        AAATTGATTA GTTCCGTTAA TATTGGGTGC AGCAGACATG GCTTTCCCGC 
#ZPLMX234-06|Mastigodiaptomus_cf._reidae           AAATTGGTTA GTGCCTTTAA TATTGGGCGC AGCCGATATA GCTTTTCCTC 
#ZPLMX248-06|Mastigodiaptomus_albuquerquensis      AAATTGGCTA GTCCCTTTAA TATTGGGGGC AGCAGATATA GCCTTCCCGC 
#ZPLMX524-06|Mastigodiaptomus_albuquerquensis      AAATTGGTTA GTCCCTTTAA TATTGGGGGC AGCAGATATA GCCTTCCCGC 
#ZPLMX525-06|Mastigodiaptomus_albuquerquensis      AAATTGGTTA GTCCCTTTAA TATTGGGGGC AGCAGATATA GCCTTCCCGC 
#ZPLMX526-06|Mastigodiaptomus_albuquerquensis      AAATTGGTTA GTCCCTTTAA TATTGGGGGC AGCAGATATA GCCTTCCCGC 
#ZPLMX528-06|Mastigodiaptomus_albuquerquensis      AAATTGGTTA GTCCCTTTAA TATTGGGGGC AGCAGATATA GCCTTCCCGC 
#ZPLMX529-06|Mastigodiaptomus_patzcuarensis        AAATTGGTTA GTTCCATTAA TATTGGGGGC AGCAGATATG GCTTTCCCGC 
#ZPLMX530-06|Mastigodiaptomus_patzcuarensis        AAATTGGTTA GTTCCATTAA TATTGGGGGC AGCAGATATG GCTTTCCCGC 
#ZPLMX532-06|Mastigodiaptomus_patzcuarensis        AAATTGGTTA GTTCCATTAA TATTGGGGGC AGCAGATATG GCTTTCCCGC 
#ZPLMX540-06|Mastigodiaptomus_albuquerquensis      AAATTGGTTA GTTCCTTTAA TATTGGGGGC AGCAGATATG GCTTTCCCGC 
#ZPLMX545-06|Mastigodiaptomus_cf._reidae           AAATTGGCTA GTGCCTTTAA TATTGGGCGC AGCCGATATA GCTTTCCCTC 
#ZPLMX549-06|Mastigodiaptomus_reidae               AAATTGGCTA GTGCCTTTAA TATTGGGCGC AGCCGATATA GCTTTTCCTC 
#ZPLMX550-06|Mastigodiaptomus_cf._reidae           AAATTGGCTA GTGCCTTTAA TATTGGGCGC AGCCGATATA GCTTTCCCTC 
#ZPLMX554-06|Mastigodiaptomus_siankaanensis        TAATTGATTA GTGCCGCTAA TATTGGGCGC TGCGGATATG GCTTTCCCCC 
#ZPLMX555-06|Mastigodiaptomus_siankaanensis        TAATTGATTA GTGCCGCTAA TATTGGGCGC TGCGGATATG GCTTTCCCCC 
#ZPLMX561-06|Mastigodiaptomus_alexei               AAATTGGTTA GTCCCTTTAA TGTTAGGGGC TGCAGATATG GCATTCCCTC 
#ZPLMX564-06|Mastigodiaptomus_montezumae           AAACTGGTTA GTGCCTTTAA TGCTCGGCGC GGCGGACATG GCTTTCCCTC 
#Mastigodiaptomus_siankaanensis                    TAATTGATTA GTGCCGCTAA TATTGGGCGC TGCGGATATG GCTTTCCCCC 
#Mastigodiaptomus_siankaanensis(9)                 TAATTGATTA GTGCCGCTAA TATTGGGCGC TGCGGATATG GCTTTCCCCC 
#Mastigodiaptomus_siankaanensis(16)                TAATTGATTA GTGCCGCTAA TATTGGGCGC TGCGGATATG GCTTTCCCCC 
#Mastigodiaptomus_siankaanensis(21)                TAATTGATTA GTGCCGCTAA TATTGGGCGC TGCGGATATG GCTTTCCCCC 
#Mastigodiaptomus_siankaanensis(22)                TAATTGATTA GTGCCGCTAA TATTGGGCGC TGCGGATATG GCTTTCCCCC 
#Mastigodiaptomus_siankaanensis(25)                TAATTGATTA GTGCC?CTAA TATTGGGCGC TGCGGATATG GCTTTCCCCC 
#Mastigodiaptomus_siankaanensis(27)                TAATTGATTA GTGCCGCTAA TATTGGGCGC TGCGGATATG GCTTTCCCCC 
#Mastigodiaptomus_reidae                           AAATTGGCTA GTGCCTTTAA TATTGGGCGC AGCCGATATA GCTTTCCCTC 
#Mastigodiaptomus_reidae(4)                        AAATTGGCTA GTGCCTTTAA TATTGGGCGC AGCCGATATA GCTTTCCCTC 
#Mastigodiaptomus_reidae(5)                        AAATTGGCTA GTGCCTTTAA TATTGGGCGC AGCCGATATA GCTTTCCCTC 
#Mastigodiaptomus_reidae(6)                        AAATTGGCTA GTGCCTTTAA TATTGGGCGC AGCCGATATA GCTTTCCCTC 

#BACZP392-16|Mastigodiaptomus_patzcuarensis        GAATAAATAA TATGAGATTT TGATTTTTGC TTCCTGCCTT GGTTATGCTC 
#BACZP443-16|Mastigodiaptomus_montezumae           GAATAAATAA TATAAGATTT TGATTTTTAC TCCCCGCCTT AGTGATGTTG 
#CTM089-10|Mastigodiaptomus_nesus                  GAATAAACAA CATAAGATTT TGATTTTTAC TGCCCGCGCT GGTTATGCTG 
#CTM093-10|Mastigodiaptomus_patzcuarensis          GAATAAATAA TATGAGATTT TGATTTTTGC TTCCTGC?TT GGTTATGCTC 
#GBA14278-13|Mastigodiaptomus_patzcuarensis        GAATAAATAA TATAAGATTT TGATTTTTGC TTCCTGCCTT GGTAATGCTC 
#GBA14280-13|Mastigodiaptomus_cf._nesus            GAATAAACAA CATAAGATTT TGATTTTTAT TGCCCGCGCT GGTTATGCTG 
#GBA14281-13|Mastigodiaptomus_cf._nesus            GAATAAACAA CATAAGATTT TGATTTTTAT TGCCCGCGCT GGTTATGCTG 
#GBA14284-13|Mastigodiaptomus_cf._albuquerquensis  GAATAAATAA TATGAGATTT TGATTTTTGC TTCCTGCCTT GGTTATGCTC 
#GBA14285-13|Mastigodiaptomus_cf._albuquerquensis  GAATAAATAA TATGAGATTT TGATTTTTGC TTCCTGCCTT GGTTATGCTC 
#GBA14286-13|Mastigodiaptomus_cf._albuquerquensis  GAATAAATAA TATGAGATTT TGATTTTTGC TTCCTGCCTT GGTTATGCTC 
#GBA14287-13|Mastigodiaptomus_cf._albuquerquensis  GAATAAATAA TATGAGATTT TGATTTTTGC TTCCTGCCTT GGTTATGCTC 
#GBA14343-13|Mastigodiaptomus_montezumae           GAATAAATAA TATAAGATTT TGATTTTTAC TCCCCGCCTT AGTGATGTTG 
#GBA14345-13|Mastigodiaptomus_montezumae           GAATAAATAA TATAAGATTT TGATTTTTAC TCCCCGCCTT AGTGATGTTG 
#GBCX0202-06|Mastigodiaptomus_nesus                GAATAAACAA CATAAGATTT TGATTTTTAT TGCCCGCGCT GGTTATGCTG 
#MCM003-11|Mastigodiaptomus_ha                     GAATAAATAA TATAAGATTT TGATTTTTAC TGCCTGCGCT AGTAATGCTT 
#MCM012-11|Mastigodiaptomus_ha                     GAATAAATAA TATAAGATTT TGATTTTTAT TGCCCGCACT AGTAATGCTT 
#MCM016-11|Mastigodiaptomus_ha                     GAATAAATAA TATAAGATTT TGATTTTTAT TGCCCGCACT AGTAATGCTT 
#MCM039-11|Mastigodiaptomus__nesus                 GAATAAACAA CATAAGATTT TGATTTTTAC TGCCCGCGCT GGTTATGCTG 
#MCM041-11|Mastigodiaptomus_nesus                  GAATAAACAA CATAAGATTT TGATTTTTAC TGCCCGCGCT GGTTATGCTG 
#MCM044-11|Mastigodiaptomus_cf._nesus              GAATAAACAA CATAAGATTT TGATTTTTAC TGCCCGCGCT GGTTATGCTG 
#MCM346-15|Mastigodiaptomus_cuneatus               GAATAAATAA TATAAGATTT TGATTTTTAT TGCCAGCTTT AGTCATATTG 
#MCM728-17|Mastigodiaptomus_patzcuarensis          GAATAAATAA TATGAGATTT TGATTTTTGC TTCCTGCCTT GGTTATGCTC 
#MCM730-17|Mastigodiaptomus_patzcuarensis          GAATAAATAA TATGAGATTT TGATTTTTGC TTCCTGCCTT GGTTATGCTC 
#MCM734-17|Mastigodiaptomus_patzcuarensis          GAATAAATAA TATGAGATTT TGATTTTTGC TTCCTGCCTT GGTTATGCTC 
#MCM822-17|Mastigodiaptomus_cf._montezumae         GAATAAATAA TATAAGATTT TGATTTTTAC TCCCCGCCTT AGTGATGTTG 
#MCM827-17|Mastigodiaptomus_cf._montezumae         GAATAAATAA TATAAGATTT TGATTTTTAC TCCCCGCCTT AGTGATGTTG 
#MMAST001-12|Mastigodiaptomus_albuquerquensis      GAATAAATAA TATAAGATTT TGATTTTTGC TCCCTGCTTT GGTTATGCTT 
#MMAST002-12|Mastigodiaptomus_albuquerquensis      GAATAAATAA TATAAGATTT TGATTTTTGC TCCCTGCTTT GGTTATGCTT 
#MMAST004-12|Mastigodiaptomus_albuquerquensis      GAATAAATAA TATAAGATTT TGATTTTTGC TCCCTGCTT? GGTTATGCTT 
#MMAST005-12|Mastigodiaptomus_albuquerquensis      GAATAAATAA TATAAGATTT TGATTTTTGC TCCCTGCTTT GGTTATGCTT 
#MMAST006-12|Mastigodiaptomus_albuquerquensis      GAATAAATAA TATAAGATTT TGATTTTTGC TCCCTGCTTT GGTTATGCTT 
#MMAST007-12|Mastigodiaptomus_albuquerquensis      GAATAAATAA TATAAGATTT TGATTTTTGC TCCCTGCTTT GGTTATGCTT 
#MMAST011-12|Mastigodiaptomus_albuquerquensis      GAATAAATAA TATAAGATTT TGATTTTTGC TCCCTGCTTT GGTTATGCTT 
#MMAST012-12|Mastigodiaptomus_albuquerquensis      GAATAAATAA TATAAGGTTT TGATTTTTGC TCCCTGCTTT GGTTATGCTT 
#MMAST014-12|Mastigodiaptomus_albuquerquensis      GAATAAATAA TATAAGATTT TGATTTTTGC TCCCTGCTTT GGTTATGCTT 
#ZPC481-18|Mastigodiaptomus_sp.                    GAATAAATAA CATAAGATTT TGATTTTTAA TCCCGGCGCT AGTAATACTT 
#ZPII1180-11|Mastigodiaptomus_montezumae           GAATAAATAA TATAAGATTT TGATTTTTAC TCCCCGCCTT AGTGATGTTG 
#ZPII1219-11|Mastigodiaptomus_siankaanensis        GAATAAACAA CATAAGATTT TGATTTTTAC TCCCCGCTTT GGTAATACTT 
#ZPII1385-11|Mastigodiaptomus_montezumae           GAATAAATAA TATAAGATTT TGATTTTTAC TCCCCGCCTT AGTGATGTTG 
#ZPII1388-11|Mastigodiaptomus_montezumae           GAATAAATAA TATAAGATTT TGATTTTTAC TCCCCGCCTT AGTGATGTTG 
#ZPII1448-11|Mastigodiaptomus_montezumae           GAATAAATAA TATAAGATTT TGATTTTTAC TCCCCGCCTT AGTGATGTTG 
#ZPLIV486-11|Mastigodiaptomus_patzcuarensis        GAATAAATAA TATGAGATTT TGATTTTTGC TTCCTGCCTT GGTTATGCTC 
#ZPLIV487-11|Mastigodiaptomus_montezumae           GAATAAATAA TATAAGATTT TGATTTTTAC TCCCCGCCTT AGTGATGTTG 
#ZPLMX161-06|Mastigodiaptomus_cf._albuquerquensis  GAATAAATAA TATAAGATTT TGATTTTTGC TCCCTGCTTT GGTTATGCTT 
#ZPLMX162-06|Mastigodiaptomus_cf._nesus            GAATAAATAA TATAAGATTT TGATTTTTAC TGCCTGCCTT AGTAATATTG 
#ZPLMX165-06|Mastigodiaptomus_cf._albuquerquensis  GAATGAATAA TATAAGATTT TGATTTTTGC TCCCTGCTTT GGTTATGCTT 
#ZPLMX166-06|Mastigodiaptomus_cf._albuquerquensis  GAATGAATAA TATAAGATTT TGATTTTTGC TCCCTGCTTT GGTTATGCTT 
#ZPLMX170-06|Mastigodiaptomus_patzcuarensis        GAATAAATAA TATGAGATTT TGATTTTTGC TTCCTGCCTT GGTAATGCTC 
#ZPLMX172-06|Mastigodiaptomus_patzcuarensis        GAATAAATAA TATGAGATTT TGATTTTTGC TTCCTGCCTT GGTTATGCTC 
#ZPLMX173-06|Mastigodiaptomus_patzcuarensis        GAATAAATAA TATGAGATTT TGATTTTTGC TTCCTGCCTT GGTAATGCTC 
#ZPLMX184-06|Mastigodiaptomus_patzcuarensis        GAATAAATAA TATGAGATTT TGATTTTTGC TTCCTGCTTT GGTTATGCTC 
#ZPLMX185-06|Mastigodiaptomus_cf._patzcuarensis    GAATAAATAA TATGAGATTT TGATTTTTGC TTCCTGCTTT GGTTATGCTC 
#ZPLMX193-06|Mastigodiaptomus_reidae               GAATAAATAA CATGAGATTT TGATTTCTTT TACCCGCGCT AGTAATACTT 
#ZPLMX194-06|Mastigodiaptomus_reidae               GGATAAATAA CATGAGATTT TGATTTCTTT TACCCGCGCT AGTAATACTT 
#ZPLMX196-06|Mastigodiaptomus_reidae               GGATAAATAA CATGAGATTT TGATTTCTTT TACCCGCGCT AGTAATACTT 
#ZPLMX197-06|Mastigodiaptomus_siankaanensis        GAATAAACAA CATAAGATTT TGATTTTTAC TCCCCGCTTT GGTAATACTT 
#ZPLMX212-06|Mastigodiaptomus_alexei               GGATAAATAA TATGAGATTT TGATTTTTGC TGCCCGCGTT AGTAATGCTG 
#ZPLMX233-06|Mastigodiaptomus_patzcuarensis        GAATAAATAA TATGAGATTT TGATTTTTGC TTCCTGCCTT GGTTATGCTC 
#ZPLMX234-06|Mastigodiaptomus_cf._reidae           GAATAAATAA CATGAGATTC TGATTTCTTT TACCCGCGCT AGTAATACTT 
#ZPLMX248-06|Mastigodiaptomus_albuquerquensis      GAATAAATAA TATAAGATTT TGGTTTTTGC TCCCTGCTTT GGTTATGCTT 
#ZPLMX524-06|Mastigodiaptomus_albuquerquensis      GAATAAATAA TATAAGATTT TGATTTTTGC TCCCTGCTTT GGTTATGCTT 
#ZPLMX525-06|Mastigodiaptomus_albuquerquensis      GAATAAATAA TATAAGATTT TGATTTTTGC TCCCTGCTTT GGTTATGCTT 
#ZPLMX526-06|Mastigodiaptomus_albuquerquensis      GAATAAATAA TATAAGGTTT TGATTTTTGC TCCCTGCTTT GGTTATGCTT 
#ZPLMX528-06|Mastigodiaptomus_albuquerquensis      GAATAAATAA TATAAGATTT TGATTTTTGC TCCCTGCTTT GGTTATGCTT 
#ZPLMX529-06|Mastigodiaptomus_patzcuarensis        GAATAAATAA TATGAGATTT TGATTTTTGC TTCCTGCCTT GGTTATGCTC 
#ZPLMX530-06|Mastigodiaptomus_patzcuarensis        GAATAAATAA TATGAGATTT TGATTTTTGC TTCCTGCTTT GGTTATGCTC 
#ZPLMX532-06|Mastigodiaptomus_patzcuarensis        GAATAAATAA TATGAGATTT TGATTTTTGC TTCCTGCTTT GGTTATGCTC 
#ZPLMX540-06|Mastigodiaptomus_albuquerquensis      GAATAAATAA TATAAGATTT TGATTTTTGC TCCCTGCTTT GGTTATGCTT 
#ZPLMX545-06|Mastigodiaptomus_cf._reidae           GAATAAATAA CATGAGATTC TGATTTCTTT TACCCGCGCT AGTAATACTT 
#ZPLMX549-06|Mastigodiaptomus_reidae               GGATAAATAA CATGAGATTT TGATTTCTTT TACCCGCGCT AGTAATACTT 
#ZPLMX550-06|Mastigodiaptomus_cf._reidae           GAATAAATAA CATGAGATTC TGATTTCTTT TACCCGCACT AGTAATACTT 
#ZPLMX554-06|Mastigodiaptomus_siankaanensis        GAATAAACAA CATAAGATTT TGATTTTTAC TCCCCGCTTT GGTAATACTT 
#ZPLMX555-06|Mastigodiaptomus_siankaanensis        GAATAAACAA CATAAGATTT TGATTTTTAC TCCCCGCTTT GGTAATACTT 
#ZPLMX561-06|Mastigodiaptomus_alexei               GGATAAATAA TATGAGATTT TGATTTTTGC TGCCCGCGTT AGTAATGCTG 
#ZPLMX564-06|Mastigodiaptomus_montezumae           GAATAAATAA TATAAGATTT TGATTTTTAC TCCCCGCCTT AGTGATGTTG 
#Mastigodiaptomus_siankaanensis                    GGATAAACAA CATAAGATTT TGATTTTTAC TCCCCGCTTT GGTAATACTT 
#Mastigodiaptomus_siankaanensis(9)                 GAATAAACAA CATAAGATTT TGATTTTTAC TCCCCGCTTT GGTAATACTT 
#Mastigodiaptomus_siankaanensis(16)                GAATAAACAA CATAAGATTT TGATTTTTAC TCCCCGCTTT GGTAATACTT 
#Mastigodiaptomus_siankaanensis(21)                GAATAAACAA CATAAGATTT TGATTTTTAC TCCCCGCTTT GGTAATACTT 
#Mastigodiaptomus_siankaanensis(22)                GAATAAACAA CATAAGATTT TGATTTTTAC TCCCCGCTTT GGTAATACTT 
#Mastigodiaptomus_siankaanensis(25)                GAATAAACAA CATAAGATTT TGATTTTTAC TCCCCGCTTT GGTAATACTT 
#Mastigodiaptomus_siankaanensis(27)                GAATAAACAA CATACGATTT TGATTTTTAC TCCCCGCTTT GGTAATACTT 
#Mastigodiaptomus_reidae                           GAATAAATAA CATGAGATTC TGATTTCTTT TACCCGCACT AGTAATACTT 
#Mastigodiaptomus_reidae(4)                        GAATAAATAA CATGAGATTC TGATTTCTTT TACCCGCACT AGTAATACTT 
#Mastigodiaptomus_reidae(5)                        GAATAAATAA CATGAGATTC TGATTTCTTT TACCCGCACT AGTAATACTT 
#Mastigodiaptomus_reidae(6)                        GAATAAATAA CATGAGATTC TGATTTCTTT TACCCGCACT AGTAATACTT 

#BACZP392-16|Mastigodiaptomus_patzcuarensis        TTATCGAGGT CGTTAGTGGA AAGAGGGGCA GGAACCGGAT GAACCGTTTA 
#BACZP443-16|Mastigodiaptomus_montezumae           CTTTCAAGAT CCTTGGTAGA AAGGGGGGCG GGGACAGGTT GGACGGTTTA 
#CTM089-10|Mastigodiaptomus_nesus                  CTGTCTAGTT CTTTGGTAGA AAGGGGGGCT GGTACAGGGT GAACAGTATA 
#CTM093-10|Mastigodiaptomus_patzcuarensis          TTGTCGAGGT CGTTAGTGGA AAGAGGGGCA GGAACCGGAT GAACCGTTTA 
#GBA14278-13|Mastigodiaptomus_patzcuarensis        TTGTCGAGGT CGTTAGTGGA AAGAGGGGCA GGAACCGGAT GAACCGTTTA 
#GBA14280-13|Mastigodiaptomus_cf._nesus            CTGTCTAGTT CTTTGGTAGA AAGGGGGGCT GGCACAGGGT GAACAGTTTA 
#GBA14281-13|Mastigodiaptomus_cf._nesus            CTGTCTAGTT CTTTGGTAGA AAGGGGGGCT GGCACAGGGT GAACAGTTTA 
#GBA14284-13|Mastigodiaptomus_cf._albuquerquensis  TTATCGAGGT CGTTAGTGGA AAGAGGGGCA GGAACCGGAT GAACCGTTTA 
#GBA14285-13|Mastigodiaptomus_cf._albuquerquensis  TTGTCGAGGT CGTTAGTGGA AAGAGGGGCA GGAACCGGAT GAACCGTTTA 
#GBA14286-13|Mastigodiaptomus_cf._albuquerquensis  TTGTCGAGGT CGTTAGTGGA AAGAGGGGCA GGAACCGGAT GAACCGTTTA 
#GBA14287-13|Mastigodiaptomus_cf._albuquerquensis  TTATCGAGGT CGTTAGTGGA AAGAGGGGCA GGAACCGGAT GAACCGTTTA 
#GBA14343-13|Mastigodiaptomus_montezumae           CTTTCAAGAT CCTTGGTAGA AAGGGGGGCA GGGACAGGTT GGACGGTTTA 
#GBA14345-13|Mastigodiaptomus_montezumae           CTTTCAAGAT CCTTGGTAGA AAGGGGGGCG GGGACAGGTT GGACGGTTTA 
#GBCX0202-06|Mastigodiaptomus_nesus                CTGTCTAGTT CTTTGGTAGA AAGGGGGGCT GGCACAGGGT GAACAGTTTA 
#MCM003-11|Mastigodiaptomus_ha                     TTATCTAGAT CTTTAGTAGA AAGGGG?GCT GGAACAGGAT GAACAGTGTA 
#MCM012-11|Mastigodiaptomus_ha                     TTATCTAGAT CTTTAGTAGA AAGGGGCGCT GGAACAGGAT GAACAGTGTA 
#MCM016-11|Mastigodiaptomus_ha                     TTATCTAGAT CTTTAGTAGA AAGGGGCGCT GGAACAGGAT GAACAGTGTA 
#MCM039-11|Mastigodiaptomus__nesus                 CTGTCTAGTT CTTTGGTAGA AAGGGGGGCT GGTACAGGGT GAACAGTATA 
#MCM041-11|Mastigodiaptomus_nesus                  CTGTCTAGTT CTTTGGTAGA AAGGGGGGCT GGTACAGGGT GAACAGTATA 
#MCM044-11|Mastigodiaptomus_cf._nesus              ?TGTCTAGTT CTTTGGTAGA AAGGGGGGCT GGTACAGGGT GAACAGTATA 
#MCM346-15|Mastigodiaptomus_cuneatus               TTATCTAGGT CGCTTGTTGA AAGAGGGGCG GGAACAGGGT GAACTGTGTA 
#MCM728-17|Mastigodiaptomus_patzcuarensis          TTATCGAGGT CGTTAGTGGA AAGAGGGGCA GGAACCGGAT GAACCGTTTA 
#MCM730-17|Mastigodiaptomus_patzcuarensis          TTATCGAGGT CGTTAGTGGA AAGAGGGGCA GGAACCGGAT GAACCGTTTA 
#MCM734-17|Mastigodiaptomus_patzcuarensis          TTATCGAGGT CGTTAGTGGA AAGAGGGGCA GGAACCGGAT GAACCGTTTA 
#MCM822-17|Mastigodiaptomus_cf._montezumae         CTTTCAAGAT CCTTGGTAGA AAGGGGGGCG GGGACAGGTT GGACGGTTTA 
#MCM827-17|Mastigodiaptomus_cf._montezumae         CTTTCAAGAT CCTTGGTAGA AAGGGGGGCG GGGACAGGTT GGACGGTTTA 
#MMAST001-12|Mastigodiaptomus_albuquerquensis      CTGTCGAGGT CGTTAGTGGA AAGAGGGGCA GGAACCGGGT GAACCGTGTA 
#MMAST002-12|Mastigodiaptomus_albuquerquensis      CTGTCGAGGT C?TTAGTGGA AAGAGGGGCA GGAACCGGGT GAACCGTGTA 
#MMAST004-12|Mastigodiaptomus_albuquerquensis      CTGTCGAGGT CGTTAGTGGA AAGAGGGGCA GGAACCGGGT GAACCGTTTA 
#MMAST005-12|Mastigodiaptomus_albuquerquensis      CTGTCGAGGT C?TTAGTGGA AAGAGGGGCA GGAACCGGGT GAACCGTGTA 
#MMAST006-12|Mastigodiaptomus_albuquerquensis      CTGTCGAGGT CGTTAGTGGA AAGAGGGGCA GGAACCGGGT GAACCGTGTA 
#MMAST007-12|Mastigodiaptomus_albuquerquensis      CTGTCGAGGT CGTTAGTGGA AAGAGGGGCA GGAACCGGGT GAACCGTGTA 
#MMAST011-12|Mastigodiaptomus_albuquerquensis      CTGTCGAGGT CGTTAGTGGA AAGAGGGGCA GGAACCGGGT GAACCGTTTA 
#MMAST012-12|Mastigodiaptomus_albuquerquensis      CTGTCGAGGT CGTTAGTGGA AAGAGGGGCA GGAACCGGGT GAACCGTGTA 
#MMAST014-12|Mastigodiaptomus_albuquerquensis      CTGTCGAGGT CGTTAGTGGA AAGAGGGGCA GGAACCGGGT GAACCGTGTA 
#ZPC481-18|Mastigodiaptomus_sp.                    TTATCTAGCT CTTTAGTAGA AAGCGGGGCG GGGACTGGTT GAACAGTCTA 
#ZPII1180-11|Mastigodiaptomus_montezumae           CTTTCAAGAT CCTTGGTAGA AAGGGGGGCA GGGACAGGTT GGACGGTTTA 
#ZPII1219-11|Mastigodiaptomus_siankaanensis        TTGTCCAGAT CTTTAGTGGA AAGCGGGGCA GGGACAGGGT GAACTGTGTA 
#ZPII1385-11|Mastigodiaptomus_montezumae           CTTTCAAGAT CCTTGGTAGA AAGGGGGGCA GGGACAGGTT GGACGGTTTA 
#ZPII1388-11|Mastigodiaptomus_montezumae           CTTTCAAGAT CCTTGGTAGA AAGGGGGGCG GGGACAGGTT GGACGGTTTA 
#ZPII1448-11|Mastigodiaptomus_montezumae           CTTTCAAGAT CCTTGGTAGA AAGGGGGGCA GGGACAGGTT GGACGGTTTA 
#ZPLIV486-11|Mastigodiaptomus_patzcuarensis        TTATCGAGGT CGTTAGTGGA AAGAGGGGCA GGAACCGGAT GAACCGTTTA 
#ZPLIV487-11|Mastigodiaptomus_montezumae           CTTTCAAGAT CCTTGGTAGA AAGGGGGGCA GGGACAGGTT GGACGGTTTA 
#ZPLMX161-06|Mastigodiaptomus_cf._albuquerquensis  TTGTCGAGGT CGTTAGTGGA AAGAGGGGCA GGAACCGGGT GAACCGTGTA 
#ZPLMX162-06|Mastigodiaptomus_cihuatlan            TTGTCAAGAT CGTTGGTAGA AAGGGGGGCG GGGACTGGGT GGACAGTTTA 
#ZPLMX165-06|Mastigodiaptomus_cf._albuquerquensis  TTGTCGAGGT CGTTAGTGGA AAGAGGGGCA GGAACCGGGT GAACCGTGTA 
#ZPLMX166-06|Mastigodiaptomus_cf._albuquerquensis  TTGTCGAGGT CGTTAGTAGA AAGAGGGGCA GGAACCGGGT GAACCGTGTA 
#ZPLMX170-06|Mastigodiaptomus_patzcuarensis        TTGTCGAGGT CGTTAGTGGA AAGAGGGGCA GGAACCGGAT GAACCGTTTA 
#ZPLMX172-06|Mastigodiaptomus_patzcuarensis        TTATCGAGGT CGTTAGTGGA AAGAGGGGCA GGAACCGGAT GAACCGTTTA 
#ZPLMX173-06|Mastigodiaptomus_patzcuarensis        TTGTCGAGGT CGTTAGTGGA AAGAGGGGCA GGAACCGGAT GAACCGTTTA 
#ZPLMX184-06|Mastigodiaptomus_cf._patzcuarensis    TTGTCGAGGT CGTTAGTGGA AAGAGGGGCA GGAACCGGAT GAACCGTTTA 
#ZPLMX185-06|Mastigodiaptomus_cf._patzcuarensis    TTGTCGAGGT CGTTAGTGGA AAGAGGGGCA GGAACCGGAT GAACCGTTTA 
#ZPLMX193-06|Mastigodiaptomus_reidae               TTGTCAAGGT CTTTAGTAGA AAGGGGAGCA GGGACCGGGT GAACTGTGTA 
#ZPLMX194-06|Mastigodiaptomus_reidae               TTGTCAAGGT CTTTAGTAGA AAGGGGAGCA GGGACCGGGT GAACTGTGTA 
#ZPLMX196-06|Mastigodiaptomus_reidae               TTGTCAAGGT CTTTAGTAGA AAGGGGAGCA GGGACCGGGT GAACTGTGTA 
#ZPLMX197-06|Mastigodiaptomus_siankaanensis        TTGTCCAGAT CTTTAGTGGA AAGCGGGGCA GGGACAGGGT GAACTGTGTA 
#ZPLMX212-06|Mastigodiaptomus_alexei               CTTTCGAGGT CATTAGTGGA AAGAGGAGCG GGGACAGGGT GGACAGTTTA 
#ZPLMX233-06|Mastigodiaptomus_patzcuarensis        TTATCGAGGT CGTTAGTGGA AAGAGGGGCA GGAACCGGAT GAACCGTTTA 
#ZPLMX234-06|Mastigodiaptomus_cf._reidae           TTGTCAAGGT CTTTAGTAGA AAGAGGAGCA GGGACCGGGT GAACTGTGTA 
#ZPLMX248-06|Mastigodiaptomus_albuquerquensis      CTGTCGAGGT CGTTAGTGGA AAGAGGGGCA GGAACCGGGT GAACCGTGTA 
#ZPLMX524-06|Mastigodiaptomus_albuquerquensis      CTGTCGAGGT CGTTAGTGGA AAGAGGGGCA GGAACCGGGT GAACCGTGTA 
#ZPLMX525-06|Mastigodiaptomus_albuquerquensis      CTGTCGAGGT CGTTAGTGGA AAGAGGGGCA GGAACCGGGT GAACCGTGTA 
#ZPLMX526-06|Mastigodiaptomus_albuquerquensis      CTGTCGAGGT CGTTAGTGGA AAGAGGGGCA GGAACCGGGT GAACCGTGTA 
#ZPLMX528-06|Mastigodiaptomus_albuquerquensis      CTGTCGAGGT CGTTAGTGGA AAGAGGGGCA GGAACCGGGT GAACCGTGTA 
#ZPLMX529-06|Mastigodiaptomus_patzcuarensis        TTGTCGAGGT CGTTAGTGGA AAGAGGGGCA GGAACCGGAT GAACCGTTTA 
#ZPLMX530-06|Mastigodiaptomus_patzcuarensis        TTGTCGAGGT CGTTAGTGGA AAGAGGGGCA GGAACCGGAT GAACCGTTTA 
#ZPLMX532-06|Mastigodiaptomus_patzcuarensis        TTGTCGAGGT CGTTAGTGGA AAGAGGGGCA GGAACCGGAT GAACCGTTTA 
#ZPLMX540-06|Mastigodiaptomus_albuquerquensis      TTGTCGAGGT CGTTAGTGGA AAGAGGGGCA GGAACCGGGT GAACCGTATA 
#ZPLMX545-06|Mastigodiaptomus_cf._reidae           TTGTCAAGGT CTTTAGTAGA AAGAGGAGCA GGGACCGGGT GAACTGTGTA 
#ZPLMX549-06|Mastigodiaptomus_reidae               TTGTCAAGGT CTTTAGTAGA AAGGGGAGCA GGGACCGGGT GAACTGTGTA 
#ZPLMX550-06|Mastigodiaptomus_cf._reidae           TTGTCAAGGT CTTTAGTAGA AAGAGGAGCA GGGACCGGGT GAACTGTGTA 
#ZPLMX554-06|Mastigodiaptomus_siankaanensis        TTGTCCAGAT CTTTAGTGGA AAGCGGGGCA GGGACAGGGT GAACTGTGTA 
#ZPLMX555-06|Mastigodiaptomus_siankaanensis        TTGTCCAGAT CTTTAGTGGA AAGCGGGGCA GGGACAGGGT GAACTGTGTA 
#ZPLMX561-06|Mastigodiaptomus_alexei               CTTTCGAGGT CATTAGTGGA AAGAGGGGCG GGGACAGGGT GGACAGTTTA 
#ZPLMX564-06|Mastigodiaptomus_montezumae           CTTTCAAGAT CCTTGGTAGA AAGGGGGGCA GGGACAGGTT GGACGGTTTA 
#Mastigodiaptomus_siankaanensis                    TTGTCCAGAT CTTTAGTGGA AAGCGGGGCA GGGACAGGGT GGACTGTGTA 
#Mastigodiaptomus_siankaanensis(9)                 TTGTCCAGAT CTTTAGTGGA AAGCGGGGCA GGGACAGGGT GGACTGTGTA 
#Mastigodiaptomus_siankaanensis(16)                TTGTCCAGAT CTTTAGTGGA AAGCGGGGCA GGGACAGGGT GGACTGTGTA 
#Mastigodiaptomus_siankaanensis(21)                TTGTCCAGAT CTTTAGTGGA AAGCGGGGCA GGGACAGGGT GGACTGTGTA 
#Mastigodiaptomus_siankaanensis(22)                TTGTCCAGAT CTTTAGTGGA AAGCGGGGCA GGGACAGGGT GGACTGTGTA 
#Mastigodiaptomus_siankaanensis(25)                TTGTCCAGAT CTTTAGTGGA AAGCGGGGCA GGGACAGGGT GGACTGTGTA 
#Mastigodiaptomus_siankaanensis(27)                TTGTCCAGAT CTTTAGTGGA AAGCGGGGCA GGGACAGGGT GGACTGTGTA 
#Mastigodiaptomus_reidae                           TTGTCAAGGT CTTTAGTAGA AAGAGGAGCA GGGACCGGGT GAACTGTGTA 
#Mastigodiaptomus_reidae(4)                        TTGTCAAGGT CTTTAGTAGA AAGAGGAGCA GGGACCGGGT GAACTGTGTA 
#Mastigodiaptomus_reidae(5)                        TTGTCAAGGT CTTTAGTAGA AAGAGGAGCA GGGACCGGGT GAACTGTGTA 
#Mastigodiaptomus_reidae(6)                        TTGTCAAGGT CTTTAGTAGA AAGAGGAGCA GGGAC?GGGT GAACTGTGTC 

#BACZP392-16|Mastigodiaptomus_patzcuarensis        TCCTCCGCTG TCTAGGAACA TCGCGCACGC TGGTAGATCT GT?GATTTTG 
#BACZP443-16|Mastigodiaptomus_montezumae           CCCGCCCCTC TCAAGAAATA TCGCGCATGC TGGGAGGTCT GTGGATTTTG 
#CTM089-10|Mastigodiaptomus_nesus                  TCCTCCGCTC TCGAGAAATA TCGCGCATGC GGGGAGGTCC GTGGACTTCG 
#CTM093-10|Mastigodiaptomus_patzcuarensis          ?CC?CCGCTG TCAAGAAACA TCGCGCATGC TGGCAGATCT GTTGATTTTG 
#GBA14278-13|Mastigodiaptomus_patzcuarensis        TCCTCCGCTG TCTAGAAACA T?GCGCA?GC TGGCAGATCT GTTGATTTTG 
#GBA14280-13|Mastigodiaptomus_cf._nesus            TCCTCCGCTC TCGAGAAATA TCGCGCATGC GGGGAGGTCC GTGGACTTCG 
#GBA14281-13|Mastigodiaptomus_cf._nesus            TCCTCCGCTC TCGAGAAATA TCGCGCATGC GGGGAGGTCC GTGGACTTCG 
#GBA14284-13|Mastigodiaptomus_cf._albuquerquensis  TCCCCCGCTG TCTAGGAACA TCGCGCACGC TGGTAGATCT GTTGATTTTG 
#GBA14285-13|Mastigodiaptomus_cf._albuquerquensis  TCCCCCGCTG TCTAG?AACA TCGCGCACGC TGG?AGATCT GTTGATTTTG 
#GBA14286-13|Mastigodiaptomus_cf._albuquerquensis  TCCCCCGCTG TCTAG?AACA TCGCGCACGC TGG?AGATCT GTTGATTTTG 
#GBA14287-13|Mastigodiaptomus_cf._albuquerquensis  TCCCCCGCTG TCTAGGAACA TCGCGCACGC TGGTAGATCT GTTGATTTTG 
#GBA14343-13|Mastigodiaptomus_montezumae           CCCGCCCCTC TCAAGAAATA TCGCACATGC TGGGAGGTCT GTGGATTTTG 
#GBA14345-13|Mastigodiaptomus_montezumae           CCCGCCCCTC TCAAGAAATA TCGCGCATGC TGGGAGGTCT GTGGATTTTG 
#GBCX0202-06|Mastigodiaptomus_nesus                TCCTCCGCTC TCGAGAAATA TCGCGCATGC GGGGAGGTCC GTGGACTTCG 
#MCM003-11|Mastigodiaptomus_ha                     TCCTCCTCTT TCTAGAAATA TTGCGCATGC GGGGAGGTCT GTAGATTTTG 
#MCM012-11|Mastigodiaptomus_ha                     TCCTCCTCTC TCCAGAAATA TTGCGCATGC GGGAAGGTCT GTAGATTTTG 
#MCM016-11|Mastigodiaptomus_ha                     TCCTCCTCTC TCCAGAAATA TTGCGCATGC GGGAAGGTCT GTAGATTTTG 
#MCM039-11|Mastigodiaptomus__nesus                 TCCTCCGCTC TCGAGAAATA TTGCGCATGC GGGGAGGTCC GTGGACTTCG 
#MCM041-11|Mastigodiaptomus_nesus                  TCCTCCGCTC TCGAGAAATA TTGCGCATGC GGGGAGGTCC GTGGACTTCG 
#MCM044-11|Mastigodiaptomus_cf._nesus              TCCTCCGCTC TCGAGAAATA TCCCGCATGC GGGGAGGTCC GTGGACTTCG 
#MCM346-15|Mastigodiaptomus_cuneatus               TCCCCCCCTG TCTAGCAACA TTGCCCATGC TGGCAGGTCC GTTGATTTTG 
#MCM728-17|Mastigodiaptomus_patzcuarensis          CCCCCCGCTG TCTAGGAACA TCGCGCACGC TGGTAGATCT GTTGATTTTG 
#MCM730-17|Mastigodiaptomus_patzcuarensis          CCCCCCGCTG TCTAGGAACA TCGCGCACGC TGGTAGATCT GTTGATTTTG 
#MCM734-17|Mastigodiaptomus_patzcuarensis          TCCCCCGCTG TCTAGGAACA TCGCGCACGC TGGTAGATCT GTTGATTTTG 
#MCM822-17|Mastigodiaptomus_cf._montezumae         CCCGCCCCTC TCAAGAAATA TCGCGCATGC TGGGAGGTCT GTGGATTTTG 
#MCM827-17|Mastigodiaptomus_cf._montezumae         CCCGCCCCTC TCAAGAAATA TCGCGCATGC TGGGAGGTCT GTGGATTTTG 
#MMAST001-12|Mastigodiaptomus_albuquerquensis      TCCTCCGCTA TCTAGGAACA TCGCGCACGC TGGCAGGTCT GTTGATTTTG 
#MMAST002-12|Mastigodiaptomus_albuquerquensis      TCCTCCGCTA TCTAGGAACA TCGCGCACGC TGGCAGGTCT GTTGATTTTG 
#MMAST004-12|Mastigodiaptomus_albuquerquensis      TCCTCCGCTA TCTAGGAACA TCGC?CACGC TGGCAG?TCT GTTGATTT?G 
#MMAST005-12|Mastigodiaptomus_albuquerquensis      TCCTCCGCTA TCTAGGAACA TCGCGCACGC TGGCAGGTCT GTTGATTTTG 
#MMAST006-12|Mastigodiaptomus_albuquerquensis      TCCTCCGCTA TCTAGGAACA TCGCGCACGC TGGCAGGTCT GTTGATTTTG 
#MMAST007-12|Mastigodiaptomus_albuquerquensis      TCCTCCGCTA TCTAGGAACA TCGCGCACGC TGGCAGGTCT GTTGATTTTG 
#MMAST011-12|Mastigodiaptomus_albuquerquensis      TCCTCCGCTA TCTAGGAACA TCGCGCACGC TGGCAGGTCT GTTGATTTTG 
#MMAST012-12|Mastigodiaptomus_albuquerquensis      TCCCCCGCTA TCTAGGAACA TCGCGCACGC TGGCAGGTCT GTTGATTTTG 
#MMAST014-12|Mastigodiaptomus_albuquerquensis      TCCTCCGCTA TCTAGGAACA TCGCGCACGC TGGCAGGTCT GTTGATTTTG 
#ZPC481-18|Mastigodiaptomus_sp.                    CCCACCTCTT TCTAGAAATA TTGCGCATGC AGGCAGGTCT GTGGATTTTG 
#ZPII1180-11|Mastigodiaptomus_montezumae           CCCGCCCCTC TCAAGAAATA TCGCACATGC TGGGAGGTCT GTGGATTTTG 
#ZPII1219-11|Mastigodiaptomus_siankaanensis        CCCCCCCCTC TCCAGAAATA TCGCGCATGC TGGGAGATCG GTTGATTTTG 
#ZPII1385-11|Mastigodiaptomus_montezumae           CCCGCCCCTC TCAAGAAATA TCGCACATGC TGGGAGGTCT GTGGATTTTG 
#ZPII1388-11|Mastigodiaptomus_montezumae           CCCGCCCCTC TCAAGAAATA TCGCGCATGC TGGGAGGTCT GTGGATTTTG 
#ZPII1448-11|Mastigodiaptomus_montezumae           CCCGCCCCTC TCAAGAAATA TCGCACATGC TGGGAGGTCT GTGGATTTTG 
#ZPLIV486-11|Mastigodiaptomus_patzcuarensis        TCCTCCGCTG TCTAGGAACA TCGCGCACGC TGGTAGATCT GTCGATTTTG 
#ZPLIV487-11|Mastigodiaptomus_montezumae           CCCGCCCCTC TCAAGAAATA TCGCACATGC TGGGAGGTCT GTGGATTTTG 
#ZPLMX161-06|Mastigodiaptomus_cf._albuquerquensis  TCCCCCGCTA TCTAGGAACA TCGCGCACGC TGGCAGGTCT GTTGATTTTG 
#ZPLMX162-06|Mastigodiaptomus_cihuatlan            TCCACCGCTG TCTAGAAACA TTGCTCATGC TGGAAGATCT GTGGATTTTG 
#ZPLMX165-06|Mastigodiaptomus_cf._albuquerquensis  CCCCCCGCTG TCCAGGAACA TCGCGCACGC TGGCAGGTCT GTTGATTTTG 
#ZPLMX166-06|Mastigodiaptomus_cf._albuquerquensis  CCCCCCGCTG TCCAGGAACA TCGCGCACGC TGGCAGGTCT GTTGATTTTG 
#ZPLMX170-06|Mastigodiaptomus_patzcuarensis        TCCTCCGCTG TCTAGAAACA TTGCGCATGC TGGCAGATCT GTTGATTTTG 
#ZPLMX172-06|Mastigodiaptomus_patzcuarensis        TCCCCCGCTG TCTAGGAACA TCGCGCACGC TGGTAGATCT GTTGATTTTG 
#ZPLMX173-06|Mastigodiaptomus_patzcuarensis        TCCTCCGCTG TCTAGAAACA TTGCGCATGC TGGCAGATCT GTTGATTTTG 
#ZPLMX184-06|Mastigodiaptomus_cf._patzcuarensis    CCCCCCACTG TCTAGAAACA TTGCGCATGC TGGCAGATCT GTTGATTTTG 
#ZPLMX185-06|Mastigodiaptomus_cf._patzcuarensis    CCCCCCACTG TCTAGAAACA TTGCGCATGC TGGCAGATCT GTTGATTTTG 
#ZPLMX193-06|Mastigodiaptomus_reidae               CCCGCCGCTA TCCAGAAATA TCGCACATGC CGGAAGATCT GTTGATTTTG 
#ZPLMX194-06|Mastigodiaptomus_reidae               CCCGCCGCTA TCCAGAAATA TCGCACATGC CGGAAGATCT GTTGATTTTG 
#ZPLMX196-06|Mastigodiaptomus_reidae               CCCGCCGCTA TCCAGAAATA TCGCACATGC CGGAAGATCT GTTGATTTTG 
#ZPLMX197-06|Mastigodiaptomus_siankaanensis        CCCCCCCCTC TCTAGAAATA TTGCGCAT?C TGGGAGA?CA GTTGATTTTG 
#ZPLMX212-06|Mastigodiaptomus_alexei               TCCCCCGCTT TCTAGGAATA TCGCACACGC CGGGAGATCC GTCGATTTCG 
#ZPLMX233-06|Mastigodiaptomus_patzcuarensis        TCCCCCGCTG TCTAGGAACA TCGCGCACGC TGGTAGATCT GTTGATTTTG 
#ZPLMX234-06|Mastigodiaptomus_cf._reidae           CCCGCCGCTA TCTAGAAATA TCGCGCATGC TGGTAGATCC GTTGATTTTG 
#ZPLMX248-06|Mastigodiaptomus_albuquerquensis      TCCTCCGTTA TCTAGGAACA TCGCGCACGC TGGCAGGTCT GTTGATTTTG 
#ZPLMX524-06|Mastigodiaptomus_albuquerquensis      TCCTCCGCTA TCTAGGAACA TCGCGCACGC TGGCAGGTCT GTTGATTTTG 
#ZPLMX525-06|Mastigodiaptomus_albuquerquensis      TCCCCCGCTA TCTAGGAACA TCGCGCACGC TGGCAGGTCT GTTGATTTTG 
#ZPLMX526-06|Mastigodiaptomus_albuquerquensis      TCCCCCGCTA TCTAGGAACA TCGCGCACGC TGGCAGGTCT GTTGATTTTG 
#ZPLMX528-06|Mastigodiaptomus_albuquerquensis      TCCCCCGCTA TCTAGGAACA TCGCGCACGC TGGCAGGTCT GTTGATTTTG 
#ZPLMX529-06|Mastigodiaptomus_patzcuarensis        TCCTCC?CTG TCTAGAAACA TTGCGCATGC TGGCAGATCT GTTGATTTTG 
#ZPLMX530-06|Mastigodiaptomus_patzcuarensis        TCCTCCACTG TCTAGAAACA TTGCGCATGC TGGCAGATCT GTTGATTTTG 
#ZPLMX532-06|Mastigodiaptomus_patzcuarensis        TCCTCCACTG TCTAGAAACA TTGCGCATGC TGGCAGATCT GTTGATTTTG 
#ZPLMX540-06|Mastigodiaptomus_albuquerquensis      TCCCCCGCTA TCTAGGAACA TCGCGCACGC TGGCAGGTCT GTTGATTTTG 
#ZPLMX545-06|Mastigodiaptomus_cf._reidae           CCCGCCGCTA TCTAGAAATA TCGCGCATGC TGGAAGATCC GTTGATTTTG 
#ZPLMX549-06|Mastigodiaptomus_reidae               CCCGCCGCTA TCCAGAAATA TCGCACATGC CGGAAGATCT GTTGATTTTG 
#ZPLMX550-06|Mastigodiaptomus_cf._reidae           CCCGCCGCTA TCTAGAAATA TCGCGCATGC TGGAAGATCC GTTGATTTTG 
#ZPLMX554-06|Mastigodiaptomus_siankaanensis        CCCCCCCCTC TCTAGAAATA TCGCGCATGC TGGGAGATCG GTTGATTTTG 
#ZPLMX555-06|Mastigodiaptomus_siankaanensis        CCCCCCCCTC TCTAGAAATA TTGCGCATGC TGGGAGATCA GTTGATTTTG 
#ZPLMX561-06|Mastigodiaptomus_alexei               TCCCCCGCTT TCTAGGAATA TCGCACACGC CGGGAGATCC GTCGATTTCG 
#ZPLMX564-06|Mastigodiaptomus_montezumae           CCCGCCCCTC TCAAGAAATA CCGCACATGC TGGGAGGTCT GTGGATTTTG 
#Mastigodiaptomus_siankaanensis                    CCCCCCCCTC TCTAGAAATA TTGCGCATGC TGGGAGGTCG GTTGATTTTG 
#Mastigodiaptomus_siankaanensis(9)                 CCCCCCCCTC TCTAGAAATA TTGCGCATGC TGGGAGGTCG GTTGATTTTG 
#Mastigodiaptomus_siankaanensis(16)                CCCCCCCCTC TCTAGAAATA TTGCGCATGC TGGGAGGTCG GTTGATTTTG 
#Mastigodiaptomus_siankaanensis(21)                CCCCCCCCTC TCTAGAAATA TTGCGCATGC TGGGAGGTCG GTTGATTTTG 
#Mastigodiaptomus_siankaanensis(22)                CCCCCCCCTC TCTAGAAATA TTGCTCATGC TGGGAGGTCG GTTGATTTTG 
#Mastigodiaptomus_siankaanensis(25)                CCCCCCCCTC TCCAGAAATA T?GCGCATGC TGGGAGGTCG GTTGATTTTG 
#Mastigodiaptomus_siankaanensis(27)                CCCCCCCCTC TCTAGAAATA TTGCGCATGC TGGGAGGTCG GTTGATTTTG 
#Mastigodiaptomus_reidae                           CCCGCCGCTA TCTAGAAATA TCGCGCATGC TGGAAGATCC GTTGATTTTG 
#Mastigodiaptomus_reidae(4)                        CCCGCCGCTA TCTAGAAATA TCGCGCATGC TGGAAGATCC GTTGATTTTG 
#Mastigodiaptomus_reidae(5)                        CCCGCCGCTA TCTAGAAATA TCGCGCATGC TGGATGATCC GTTGATTTTG 
#Mastigodiaptomus_reidae(6)                        CCCGCCGCTA TCTAGAAATA TCGCGCATGC TGGAAGATCC GTTGATTTTG 

#BACZP392-16|Mastigodiaptomus_patzcuarensis        CAATTTTTTC TTTACACTTG GCGGGGGTCA GGTCTATTTT AGGGGCAGTA 
#BACZP443-16|Mastigodiaptomus_montezumae           CCATCTTCTC GTTACATCTA GCCGGGGTGA GATCTATTTT AGGGGCAGTG 
#CTM089-10|Mastigodiaptomus_nesus                  CCATCTTTTC TTTACATTTG GCAGGGGTTA GGTCAATTTT AGGTGCAGTT 
#CTM093-10|Mastigodiaptomus_patzcuarensis          CAATTTTTTC TTTACACTTG GCGGGGGTTA GGTCTATTTT AGGGGCAGTA 
#GBA14278-13|Mastigodiaptomus_patzcuarensis        CAATTTTTTC TTTACACTTG GCGGGGGTTA GGTCTATTTT AGGGGCAGTA 
#GBA14280-13|Mastigodiaptomus_cf._nesus            CCATCTTTTC TTTACATTTG GCAGGGGTTA GGTCAATTTT AGGTGCAGTT 
#GBA14281-13|Mastigodiaptomus_cf._nesus            CCATCTTTTC TTTACATTTG GCAGGGGTTA GGTCAATTTT AGGTGCAGTT 
#GBA14284-13|Mastigodiaptomus_cf._albuquerquensis  CAATTTTTTC TTTACACTTG GCGGGGGTCA GGTCTATTTT AGGGGCAGTA 
#GBA14285-13|Mastigodiaptomus_cf._albuquerquensis  CAATTTTTTC TTTACACTTG GCGGGGGTCA GGTCTATTTT AGGGGCAGTA 
#GBA14286-13|Mastigodiaptomus_cf._albuquerquensis  CAATTTTTTC TTTACACTTG GCGGGGGTTA GGTCTATTTT AGGGGCAGTA 
#GBA14287-13|Mastigodiaptomus_cf._albuquerquensis  CAATTTTTTC TTTACACTTG GCGGGGGTCA GGTCTATTTT AGGGGCAGTA 
#GBA14343-13|Mastigodiaptomus_montezumae           CCATCTTTTC ATTACATTTA GCCGGGGTGA GATCTATTTT GGGGGCAGTG 
#GBA14345-13|Mastigodiaptomus_montezumae           CCATCTTCTC GTTACATCTA GCCGGGGTGA GATCTATTTT AGGGGCAGTG 
#GBCX0202-06|Mastigodiaptomus_nesus                CCATCTTTTC TTTACATTTG GCAGGGGTTA GGTCAATTTT AGGTGCAGTT 
#MCM003-11|Mastigodiaptomus_ha                     CCATTTTCTC ACTTCAT?TA GCAGGGGTGA GGTCAATTTT AGGTGCGGTA 
#MCM012-11|Mastigodiaptomus_ha                     CCATTTTCTC ACTTCATTTA GCAGGGGTGA GGTCAATTTT AGGTGCGGTA 
#MCM016-11|Mastigodiaptomus_ha                     CCATTTTCTC ACTTCATTTA GCAGGGGTGA GGTCAATTTT AGGTGCGGTA 
#MCM039-11|Mastigodiaptomus__nesus                 CCATCTTTTC TTTACATTTG GCAGGGGTTA GGTCAATTTT AGGTGCAGTT 
#MCM041-11|Mastigodiaptomus_nesus                  CCATCTTTTC TTTACATTTG GCAGGGGTTA GGTCAATTTT AGGTGCAGTT 
#MCM044-11|Mastigodiaptomus_cf._nesus              CCATCTTTTC TTTACATTTG GCAGGGGTTA GGTCAATTTT AGGTGCAGTT 
#MCM346-15|Mastigodiaptomus_cuneatus               CTATTTTTTC GCTTCATTTA GCTGGGGTTA GGTCTATTTT GGGCGCAGTA 
#MCM728-17|Mastigodiaptomus_patzcuarensis          CAATTTTTTC TTTACACTTG GCGGGGGTCA GGTCTATTTT AGGGGCAGTA 
#MCM730-17|Mastigodiaptomus_patzcuarensis          CAATTTTTTC TTTACACTTG GCGGGGGTCA GGTCTATTTT AGGGGCAGTA 
#MCM734-17|Mastigodiaptomus_patzcuarensis          CAATTTTTTC TTTACACTTG GCGGGGGTCA GGTCTATTTT AGGGGCAGTA 
#MCM822-17|Mastigodiaptomus_cf._montezumae         CCATCTTCTC GTTACATCTA GCCGGGGTGA GATCTATTTT AGGGGCAGTG 
#MCM827-17|Mastigodiaptomus_cf._montezumae         CCATCTTCTC GTTACATCTA GCCGGGGTGA GATCTATTTT AGGGGCAGTG 
#MMAST001-12|Mastigodiaptomus_albuquerquensis      CAATTTTTTC TTTACACTTG GCAGGGGTCA GGTCTATTTT GGGGGCAGTA 
#MMAST002-12|Mastigodiaptomus_albuquerquensis      CAATTTTTTC TTTACACTTG GCAGGGGTCA GGTCTATTTT GGGAGCAGTA 
#MMAST004-12|Mastigodiaptomus_albuquerquensis      CAATTTTTTC TTTACACTTG GCAGGGGTCA GGTCTATTTT GGGAGCAGTA 
#MMAST005-12|Mastigodiaptomus_albuquerquensis      CAATTTTTTC TTTACACTTG GCAGGGGTCA GGTCTATTTT GGGGGCAGTA 
#MMAST006-12|Mastigodiaptomus_albuquerquensis      CAATTTTTTC TTTACACTTG GCAGGGGTCA GGTCTATTTT GGGGGCAGTA 
#MMAST007-12|Mastigodiaptomus_albuquerquensis      CAATTTTTTC TTTACACTTG GCAGGGGTCA GGTCTATTTT GGGGGCAGTA 
#MMAST011-12|Mastigodiaptomus_albuquerquensis      CAATTTTTTC TTTACACTTG GCAGGGGTCA GGTCTATTTT GGGAGCAGTA 
#MMAST012-12|Mastigodiaptomus_albuquerquensis      CAATTTTTTC TTTACACTTG GCAGGGGTCA GGTCTATTTT GGGAGCAGTA 
#MMAST014-12|Mastigodiaptomus_albuquerquensis      CAATTTTTTC TTTACACTTG GCAGGGGTCA GGTCTTTTTT GGGGGCAGTA 
#ZPC481-18|Mastigodiaptomus_sp.                    CAATTTTCTC TCTCCATTTA GCAGGGGTTA GGTCAATTCT TGGGGCCGTT 
#ZPII1180-11|Mastigodiaptomus_montezumae           CCATCTTTTC ATTACATTTA GCCGGGGTGA GATCTATTTT GGGGGCAGTG 
#ZPII1219-11|Mastigodiaptomus_siankaanensis        CTATTTTTTC TTTACATCTA GCGGGGGTGA GATCCATCTT AGGGGCCGTT 
#ZPII1385-11|Mastigodiaptomus_montezumae           CCATCTTTTC ATTACATTTA GCCGGGGTGA GATCTATTTT GGGGGCAGTG 
#ZPII1388-11|Mastigodiaptomus_montezumae           CCATCTTCTC GTTACATCTA GCCGGGGTGA GATCTATTTT AGGGGCAGTG 
#ZPII1448-11|Mastigodiaptomus_montezumae           CCATCTTTTC ATTACATTTA GCCGGGGTGA GATCTATTTT GGGGGCAGTG 
#ZPLIV486-11|Mastigodiaptomus_patzcuarensis        CAATTTTTTC TTTACACTTG GCGGGGGTCA GGTCTATTTT AGGGGCAGTA 
#ZPLIV487-11|Mastigodiaptomus_montezumae           CCATCTTTTC ATTACATTTA GCCGGGGTGA GATCTATTTT GGGGGCAGTG 
#ZPLMX161-06|Mastigodiaptomus_cf._albuquerquensis  CAATTTTTTC TTTACATTTG GCAGGGGTCA GGTCTATTTT GGGGGCAGTA 
#ZPLMX162-06|Mastigodiaptomus_cihuatlan            CTATTTTCTC TTTACATTTG GCTGGGGTTA GTTCAATTCT GGGGGCAGTG 
#ZPLMX165-06|Mastigodiaptomus_cf._albuquerquensis  CAATTTTTTC TTTACACTTG G?GGGGGTCA GGTCTATTTT AGGAGCAGTA 
#ZPLMX166-06|Mastigodiaptomus_cf._albuquerquensis  CAATTTTTTC TTTACACTTG GCGGGGGTCA GGTCTATTTT AGGAGCAG?A 
#ZPLMX170-06|Mastigodiaptomus_patzcuarensis        CAATTTTTTC TTTACACTTG GCGGGGGTTA GGTCTATTTT AGGGGCAGTA 
#ZPLMX172-06|Mastigodiaptomus_patzcuarensis        CAATTTTTTC TTTACACTTG GCGGGGGTCA GGTCTATTTT AGGGGCAGTA 
#ZPLMX173-06|Mastigodiaptomus_patzcuarensis        CAATTTTTTC TTTACACTTG GCGGGGGTTA GGTCTATTTT AGGGGCAGTA 
#ZPLMX184-06|Mastigodiaptomus_cf._patzcuarensis    CAATTTTTTC TTTACACTTG GCGGGGGTTA GGTCTATTTT AGGGGCAGTA 
#ZPLMX185-06|Mastigodiaptomus_cf._patzcuarensis    CAATTTTTTC TTTACACTTG GCGGGGGTTA GGTCTATTTT AGGGGCAGTA 
#ZPLMX193-06|Mastigodiaptomus_reidae               CTATTTTCTC TCTCCATCTT GCGGGGGTGA GTTCAATTTT AGGGGCAGTG 
#ZPLMX194-06|Mastigodiaptomus_reidae               CTATTTTCTC TCTCCATCTT GCGGGGGTGA GTTCAATTTT AGGGGCAGTG 
#ZPLMX196-06|Mastigodiaptomus_reidae               CTATTTTCTC TCTCCATCTT GCGGGGGTGA GTTCAATTTT AGGGGCAGTG 
#ZPLMX197-06|Mastigodiaptomus_siankaanensis        CTATTTTTTC TTTACATCTA GCGGGGGTGA GATCCATCTT AGGGGCCGTT 
#ZPLMX212-06|Mastigodiaptomus_alexei               CTATTTTTTC GCTTCATTTA GCTGGGGTGA GGTCAATTTT AGGTGCCGTT 
#ZPLMX233-06|Mastigodiaptomus_patzcuarensis        CAATTTTTTC TTTACACTTG GCGGGGGTCA GGTCTATTTT AGGGGCAGTA 
#ZPLMX234-06|Mastigodiaptomus_cf._reidae           CTATTTTCTC TCTCCATCTT GCGGGGGTGA GTTCAATTTT AGGGGCAGTG 
#ZPLMX248-06|Mastigodiaptomus_albuquerquensis      CAATTTTTTC TTTGCACTTG GCAGGGGTCA GGTCTATTTT GGGGGCAGTA 
#ZPLMX524-06|Mastigodiaptomus_albuquerquensis      CAATTTTTTC TTTACACTTG GCAGGGGTCA GGTCTATTTT GGGGGCAGTA 
#ZPLMX525-06|Mastigodiaptomus_albuquerquensis      CAATTTTTTC TTTACACTTG GCAGGGGTCA GGTCTATTTT GGGGGCAGTA 
#ZPLMX526-06|Mastigodiaptomus_albuquerquensis      CAATTTTTTC TTTACACTTG GCAGGGGTCA GGTCTATTTT GGGAGCAGTA 
#ZPLMX528-06|Mastigodiaptomus_albuquerquensis      CAATTTTTTC TTTACACTTG GCAGGGGTCA GGTCTATTTT GGGAGCAGTA 
#ZPLMX529-06|Mastigodiaptomus_patzcuarensis        CAATTTTTTC TTTACACTTG GCGGGGGTTA GGTCTATTTT AGGGGCAGTA 
#ZPLMX530-06|Mastigodiaptomus_patzcuarensis        CAATTTTTTC TTTACACTTG GCGGGGGTTA GGTCTATTTT AGGGGCAGTA 
#ZPLMX532-06|Mastigodiaptomus_patzcuarensis        CAATTTTTTC TTTACACTTG GCGGGGGTTA GGTCTATTTT AGGGGCAGTA 
#ZPLMX540-06|Mastigodiaptomus_albuquerquensis      CAATTTTTTC TTTACATTTG GCAGGGGTCA GGTCTATTTT GGGGGCAGTA 
#ZPLMX545-06|Mastigodiaptomus_cf._reidae           CTATTTTCTC TCTCCATCTT GCGGGGGTGA GTTCAATTTT AGGGGCAGTG 
#ZPLMX549-06|Mastigodiaptomus_reidae               CTATTTTCTC TCTCCATCTT GCGGGGGTGA GTTCAATTTT AGGGGCAGTG 
#ZPLMX550-06|Mastigodiaptomus_cf._reidae           CTATTTTCTC TCTCCATCTT GCGGGGGTGA GTTCAATTTT AGGGGCAGTG 
#ZPLMX554-06|Mastigodiaptomus_siankaanensis        CTATTTTTTC TTTACATCTG GCGGGGGTAA GATCCATCTT AGGGGCCGTT 
#ZPLMX555-06|Mastigodiaptomus_siankaanensis        CTATTTTTTC TTTACATCTA GCGGGGGTGA GATCCATCTT AGGGGCCGTT 
#ZPLMX561-06|Mastigodiaptomus_alexei               CTATTTTTTC GCTTCATTTA GCTGGGGTGA GGTCAATTTT AGGTGCCGTT 
#ZPLMX564-06|Mastigodiaptomus_montezumae           CCATCTTTTC ATTACATTTA GCCGGGGTGA GATCTATTTT GGGGGCAGTG 
#Mastigodiaptomus_siankaanensis                    CTATTTTTTC TTTACATTTG GCGGGGGTGA GATCCATCTT AGGGGCCGTT 
#Mastigodiaptomus_siankaanensis(9)                 CTATTTTTTC TTTACATTTG GCGGGGGTGA GATCCATCTT AGGGGCCGTT 
#Mastigodiaptomus_siankaanensis(16)                CTATTTTTTC TTTACATTTG GCGGGGGTGA GATCCATCTT AGGGGCCGTT 
#Mastigodiaptomus_siankaanensis(21)                CTATTTTTTC TTTACATTTG GCGGGGGTGA GATCCATTTT AGGGGCCGTT 
#Mastigodiaptomus_siankaanensis(22)                CTATTTTTTC TTTACATTTG GCGGGGGTGA GATCCATCTT AGGGGCCGTT 
#Mastigodiaptomus_siankaanensis(25)                CTATTTTTTC TTTACATTTG GCGGGGGTGA GATCCATCTT AGGGGCCGTT 
#Mastigodiaptomus_siankaanensis(27)                CTATTTTTTC TTTACATTTG GCGGGGGTGA GATCCATCTT AGGGGCCGTT 
#Mastigodiaptomus_reidae                           CTATTTTCTC TCTCCATCTT GCGGGGGTGA GTTCAATTTT AGGGGCAGTG 
#Mastigodiaptomus_reidae(4)                        CTATTTTCTC TCTCCATCTT GCGGGGGTGA GTTCAATTTT AGGGGCAGTG 
#Mastigodiaptomus_reidae(5)                        CTATTTTCTC TCTCCATCTT GCGGGGGTGA GTTCAATTTT AGGGGCAGTG 
#Mastigodiaptomus_reidae(6)                        CTATTTTCTC TCTCCATCTT GCGGGGCTGA GTTCAATTTT AGGGGCAGTG 

#BACZP392-16|Mastigodiaptomus_patzcuarensis        AATTTTATTA GAACTTTGGG TAATCTACGG GCGTTTGGGA TAATTTTAGA 
#BACZP443-16|Mastigodiaptomus_montezumae           AATTTTATTA GAACCCTCGG GAATTTGCGG GTGTTTGGTA TAATTTTAGA 
#CTM089-10|Mastigodiaptomus_nesus                  AATTTTATTA GCACTTTAGG GAATCTGCGA GCCTTTGGAA TAATTTTAGA 
#CTM093-10|Mastigodiaptomus_patzcuarensis          AATTTTATTA GAACTTTGGG TAATTTACGG GCGTTTGGAA TAATTTTAGA 
#GBA14278-13|Mastigodiaptomus_patzcuarensis        AATTTTATTA GAACTTTGGG TAATTTACGG GCGTTTGGAA TAATTTTAGA 
#GBA14280-13|Mastigodiaptomus_cf._nesus            AATTTTATTA GCACTATAGG GAATCTGCGA GCCTTTGGAA TAATTTTAGA 
#GBA14281-13|Mastigodiaptomus_cf._nesus            AATTTTATTA GCACTATAGG GAATCTGCGA GCCTTTGGAA TAATTTTAGA 
#GBA14284-13|Mastigodiaptomus_cf._albuquerquensis  AATTTTATTA GAACTTTGGG TAATTTACGG GCGTTTGGGA TAATCTTAGA 
#GBA14285-13|Mastigodiaptomus_cf._albuquerquensis  AATTTTATTA GAACTTTGGG TAATTTACGG GCGTTTGGGA TAATTTTAGA 
#GBA14286-13|Mastigodiaptomus_cf._albuquerquensis  AATTTTATTA GAACTTTGGG TAATTTACGG GCGTTTGGAA TAATTTTAGA 
#GBA14287-13|Mastigodiaptomus_cf._albuquerquensis  AATTTTATTA GAACTTTGGG TAATTTACGG GCGTTTGGGA TAATCTTAGA 
#GBA14343-13|Mastigodiaptomus_montezumae           AATTTTATCA GAACCCTCGG GAATTTGCGG GTGTTTGGAA TAATTTTAGA 
#GBA14345-13|Mastigodiaptomus_montezumae           AATTTTATTA GCACCCTCGG GAATTTGCGG GTGTTTGGTA TAATTTTAGA 
#GBCX0202-06|Mastigodiaptomus_nesus                AATTTTATTA GCACTATAGG GAATCTGCGA GTCTTTGGAA TAATTTTAGA 
#MCM003-11|Mastigodiaptomus_ha                     AATTTTATTA GAACTTTAGG CAATTTGCGA GCCTTTGGAA TGATTTTAGA 
#MCM012-11|Mastigodiaptomus_ha                     AATTTTATTA GAACTTTAGG CAATTTGCGA GCCTTTGGAA TGATTTTAGA 
#MCM016-11|Mastigodiaptomus_ha                     AATTTTATTA GAACTTTAGG CAATTTGCGA GCCTTTGGAA TGATTTTAGA 
#MCM039-11|Mastigodiaptomus__nesus                 AATTTTATTA GCACTTTAGG GAATCTGCGA GCCTTTGGAA TAATTTTAGA 
#MCM041-11|Mastigodiaptomus_nesus                  AATTTTATTA GCACTTTAGG GAATCTGCGA GCCTTTGGAA TAATTTTAGA 
#MCM044-11|Mastigodiaptomus_cf._nesus              AATTTTATTA GCACTTTAGG GAATCTGCGA GCCTTTGGAA TAATTTTAGA 
#MCM346-15|Mastigodiaptomus_cuneatus               AATTTTATTA GCACATTAGG AAATTTGCGG GCGTTTGGAA TAATTTTAGA 
#MCM728-17|Mastigodiaptomus_patzcuarensis          AATTTTATTA GAACTTTGGG TAATTTACGG GCGTTTGGGA TAATCTTAGA 
#MCM730-17|Mastigodiaptomus_patzcuarensis          AATTTTATTA GAACTTTGGG TAATTTACGG GCGTTTGGGA TAATCTTAGA 
#MCM734-17|Mastigodiaptomus_patzcuarensis          AATTTTATTA GAACTTTGGG TAATTTACGG GCGTTTGGGA TAATCTTAGA 
#MCM822-17|Mastigodiaptomus_cf._montezumae         AATTTTATTA GAACCCTCGG GAATTTGCGG GTGTTTGGTA TAATTTTAGA 
#MCM827-17|Mastigodiaptomus_cf._montezumae         AATTTTATTA GAACCCTCGG GAATTTGCGG GTGTTTGGTA TAATTTTAGA 
#MMAST001-12|Mastigodiaptomus_albuquerquensis      AACTTTATTA GAACATTGGG TAATTTACGA GCGTTTGGGA TAATTTTAGA 
#MMAST002-12|Mastigodiaptomus_albuquerquensis      AACTTTATTA GAACATTGGG TAATTTACGA GCGTTTGGGA TAATTTTAGA 
#MMAST004-12|Mastigodiaptomus_albuquerquensis      AACTTTATTA GAACATTGGG TAATTTACGA GCATTTGGGA TAATTTTAGA 
#MMAST005-12|Mastigodiaptomus_albuquerquensis      AACTTTATTA GAACATTGGG TAATTTACGA GCGTTTGGGA TAATTTTAGA 
#MMAST006-12|Mastigodiaptomus_albuquerquensis      AACTTTATTA GAACATTGGG TAATTTACGA GCGTTTGGGA TAATTTTAGA 
#MMAST007-12|Mastigodiaptomus_albuquerquensis      AACTTTATTA GAACATTGGG TAATTTACGA GCGTTTGGGA TAATTTTAGA 
#MMAST011-12|Mastigodiaptomus_albuquerquensis      AACTTTATTA GAACATTGGG TAATTTACGA GCATTTGGGA TAATTTTAGA 
#MMAST012-12|Mastigodiaptomus_albuquerquensis      AACTTTATTA GGACATTGGG TAATTTACGA GCGTTTGGGA TAATTTTAGA 
#MMAST014-12|Mastigodiaptomus_albuquerquensis      AACTTTATTA GAACATTGGG TAATTTACGA GCGTCTGGGA TAATTTTAGA 
#ZPC481-18|Mastigodiaptomus_sp.                    AATTTCATTA GAACTCTTGG TAACTTGCGA GCATTCGGCA TAATTTTAGA 
#ZPII1180-11|Mastigodiaptomus_montezumae           AATTTTATCA GAACCCTCGG GAATTTGCGG GTGTTTGGAA TAATTTTAGA 
#ZPII1219-11|Mastigodiaptomus_siankaanensis        AATTTTATTA GGACGTTGGG GAATTTGCGG GCTTTCGGAA TAATTTTAGA 
#ZPII1385-11|Mastigodiaptomus_montezumae           AATTTTATCA GAACCCTCGG GAATTTGCGG GTGTTTGGAA TAATTTTAGA 
#ZPII1388-11|Mastigodiaptomus_montezumae           AATTTTATTA GAACCCTCGG GAATTTGCGG GTGTTTGGTA TAATTTTAGA 
#ZPII1448-11|Mastigodiaptomus_montezumae           AATTTTATCA GAACCCTCGG GAATTTGCGG GTGTTTGGAA TAATTTTAGA 
#ZPLIV486-11|Mastigodiaptomus_patzcuarensis        AATTTTATTA GAACTTTGGG TAATTTACGG GCGTTTGGGA TAATTTTAGA 
#ZPLIV487-11|Mastigodiaptomus_montezumae           AATTTTATCA GAACCCTCGG GAATTTGCGG GTGTTTGGAA TAATTTTAGA 
#ZPLMX161-06|Mastigodiaptomus_cf._albuquerquensis  AATTTTATTA GAACATTAGG TAATTTACGG GCGTTTGGAA TAATTTTAGA 
#ZPLMX162-06|Mastigodiaptomus_cihuatlan            AATTTTATTA GTACATTGGG GAATTTACGG GTTTTCGGGA TGATTTTAGA 
#ZPLMX165-06|Mastigodiaptomus_cf._albuquerquensis  AATTTTATTA GAACATTGGG TAATTTACGA GCGTTTGGAA TAATTTTAGA 
#ZPLMX166-06|Mastigodiaptomus_cf._albuquerquensis  AATTTTATTA GAACATTGGG TAATTTACGA GCGTTTGGAA TAATTTTAGA 
#ZPLMX170-06|Mastigodiaptomus_patzcuarensis        AATTTTATTA GAACTTTGGG TAATTTACGG GCGTTTGGAA TAATTTTAGA 
#ZPLMX172-06|Mastigodiaptomus_patzcuarensis        AATTTTATTA GAACTTTGGG TAATTTACGG GCGTTTGGGA TAATTTTAGA 
#ZPLMX173-06|Mastigodiaptomus_patzcuarensis        AATTTTATTA GAACTTTGGG TAATTTACGG GCGTTTGGAA TAATTTTAGA 
#ZPLMX184-06|Mastigodiaptomus_cf._patzcuarensis    AATTTTATTA GAACTTTGGG TAATTTACGG GCGTTTGGAA TAATTTTAGA 
#ZPLMX185-06|Mastigodiaptomus_cf._patzcuarensis    AATTTTATTA GAACTTTGGG TAATTTACGG GCGTTTGGAA TAATTTTAGA 
#ZPLMX193-06|Mastigodiaptomus_reidae               AATTTTATCA GAACTTTAGG AAATTTGCGA GTTTTCGGCA TAATTCT?GA 
#ZPLMX194-06|Mastigodiaptomus_reidae               AATTTTATCA GAACTTTAGG AAATTTGCGA GTTTTCGGCA TAATTCTTGA 
#ZPLMX196-06|Mastigodiaptomus_reidae               AATTTTATCA GAACTTTAGG AAATTTGCGA GTTTTCGGCA TAATTCTGGA 
#ZPLMX197-06|Mastigodiaptomus_siankaanensis        AATTTTATTA GGACGTTGGG GAATTTGCGG GCTTTCGGAA TAATTTTAGA 
#ZPLMX212-06|Mastigodiaptomus_alexei               AATTTCATCA GGACTCTGGG GAATTTGCGG GCATTCGGTA TAATTCTTGA 
#ZPLMX233-06|Mastigodiaptomus_patzcuarensis        AATTTTATTA GAACTTTGGG TAATTTACGG GCGTTTGGGA TAATTTTAGA 
#ZPLMX234-06|Mastigodiaptomus_cf._reidae           AATTTTATTA GAACTTTGGG AAATTTGCGA GTTTTCGGCA TAATTCTTGA 
#ZPLMX248-06|Mastigodiaptomus_albuquerquensis      AACTTTATTA GAACATTGGG TAATTTACGA GCGTTTGGGA TAATTTTAGA 
#ZPLMX524-06|Mastigodiaptomus_albuquerquensis      AACTTTATTA GAACATTGGG TAATTTACGA GCGTTTGGGA TAATTTTAGA 
#ZPLMX525-06|Mastigodiaptomus_albuquerquensis      AACTTTATTA GAACATTGGG TAATTTACGA GCGTTTGGGA TAATTTTAGA 
#ZPLMX526-06|Mastigodiaptomus_albuquerquensis      AACTTTATTA GAACATTGGG TAATTTACGG GCGTTTGGGA TAATTTTAGA 
#ZPLMX528-06|Mastigodiaptomus_albuquerquensis      AACTTTATTA GAACATTGGG TAATTTACGA GCGTTTGGGA TAATTTTAGA 
#ZPLMX529-06|Mastigodiaptomus_patzcuarensis        AATTTTATTA GAACTTTGGG TAATTTACGG GCGTTTGGAA TAATTTTAGA 
#ZPLMX530-06|Mastigodiaptomus_patzcuarensis        AATTTTATTA GAACTTTGGG TAATTTACGG GCGTTTGGAA TAATTTTAGA 
#ZPLMX532-06|Mastigodiaptomus_patzcuarensis        AATTTTATTA GAACTTTGGG TAATTTACGG GCGTTTGGAA TAATTTTAGA 
#ZPLMX540-06|Mastigodiaptomus_albuquerquensis      AATTTTATTA GAACATTAGG TAATTTACGG GCGTTTGGAA TAATTTTAGA 
#ZPLMX545-06|Mastigodiaptomus_cf._reidae           AATTTTATCA GAACTTTAGG AAATTTGCGA GTTTTCGGCA TAATTCTTGA 
#ZPLMX549-06|Mastigodiaptomus_reidae               AATTTTATCA GAACTTTAGG AAATTTGCGA GTTTTCGGCA TAATTCTTGA 
#ZPLMX550-06|Mastigodiaptomus_cf._reidae           AATTTTATTA GAACTTTAGG AAATTTGCGA GTTTTCGGCA TAATTCTTGA 
#ZPLMX554-06|Mastigodiaptomus_siankaanensis        AATTTTATTA GGACGTTGGG GAATTTGCGG GCTTTCGGAA TAATTTTAGA 
#ZPLMX555-06|Mastigodiaptomus_siankaanensis        AATTTTATTA GGACGTTGGG GAATTTGCGG GCTTTCGGAA TAATTTTAGA 
#ZPLMX561-06|Mastigodiaptomus_alexei               AATTTCATCA GGACTCTGGG GAATTTGCGG GCATTCGGTA TAATTCTTGA 
#ZPLMX564-06|Mastigodiaptomus_montezumae           AATTTTATCA GAACCCTCGG GAATTTGCGG GTGTTTGGAA TAATTTTAGA 
#Mastigodiaptomus_siankaanensis                    AATTTTATTA GGACGTTGGG GAATTTGCGG GCTTTCGGAA TAATTTTAGA 
#Mastigodiaptomus_siankaanensis(9)                 AATTTTATTA GGACGTTGGG GAATTTGCGG GCTTTCGGAA TAATTTTAGA 
#Mastigodiaptomus_siankaanensis(16)                AATTTTATTA GGACGTTGGG GAATTTGCGG GCTTTCGGAA TAATTTTAGA 
#Mastigodiaptomus_siankaanensis(21)                AATTTTATTA GGACGTTGGG GAATTTGCGG GCTTTCGGAA TAATTTTAGA 
#Mastigodiaptomus_siankaanensis(22)                AATTTTATTA GGACGTTGGG GAATTTGCGG GCTTTCGGAA TAATTTTAGA 
#Mastigodiaptomus_siankaanensis(25)                AATTTTATTA GGACGTTGGG GAATTTGCGG GCTTTCGGAA TAATTTTAGA 
#Mastigodiaptomus_siankaanensis(27)                AATTTTATTA GGACGTTGGG GAATTTGCGG GCTTTCGGAA TAATTTTAGA 
#Mastigodiaptomus_reidae                           AATTTTATCA GAACTTTAGG AAATTTGCGA GTTTTCGGCA TAATTCTTGA 
#Mastigodiaptomus_reidae(4)                        AATTTTATCA GAACTTTAGG AAATTTGCGA GTTTTCGGCA TAATTCTTGA 
#Mastigodiaptomus_reidae(5)                        AATTTTATCA GAACTTTAGG AAATTTGCGA GTTTTCGGCA TAATTCTTGA 
#Mastigodiaptomus_reidae(6)                        AATTTTATCA GAACTTTAGG AAATTTGCGA GTTTTCGGCA TAATTCTTGA 

#BACZP392-16|Mastigodiaptomus_patzcuarensis        TCGGATGCCT TTATTTGCTT GAGCTGTGCT TATTACAGCT ATTTTACTTC 
#BACZP443-16|Mastigodiaptomus_montezumae           CCGTATACCA CTTTTTGCCT GAGCCGTGTT AATTACGGCT ATCCTGTTAT 
#CTM089-10|Mastigodiaptomus_nesus                  CCGGAT?CCC CTCTTTGCTT GAGCAGTCCT TATTACAGCC ATTCTTCTAC 
#CTM093-10|Mastigodiaptomus_patzcuarensis          TCGGATGCCT TTATTTGCTT GAGCTGTACT TATTACAGCT ATTTTACTCC 
#GBA14278-13|Mastigodiaptomus_patzcuarensis        TCGTATGCCT TTATTTGCTT GAGCAGTACT TATTACAGCT ATTTTACTCT 
#GBA14280-13|Mastigodiaptomus_cf._nesus            TCGGATGCCC CTCTTTGCTT GAGCAGTCCT TATTACAGCC ATTCTTCTAC 
#GBA14281-13|Mastigodiaptomus_cf._nesus            TCGGATGCCC CTCTTTGCTT GAGCAGTCCT TATTACAGCC ATTCTTCTAC 
#GBA14284-13|Mastigodiaptomus_cf._albuquerquensis  TCGGATGCCT TTATTTGCTT GAGCTGTGCT TATTACAGCT ATTTTACTTC 
#GBA14285-13|Mastigodiaptomus_cf._albuquerquensis  TCGGATGCCT TTATTTGCTT GAGCTGTGCT TATTACAGCT ATTTTACTTC 
#GBA14286-13|Mastigodiaptomus_cf._albuquerquensis  TCGGATGCCT TTATTTGCTT GAGCTGTGCT TATTACAGCT ATTTTACTTC 
#GBA14287-13|Mastigodiaptomus_cf._albuquerquensis  TCGGATGCCT TTATTTGCTT GAGCTGTGCT TATTACAGCT ATTTTACTTC 
#GBA14343-13|Mastigodiaptomus_montezumae           CCGTATACCA CTTTTTGCCT GAGCCGTGTT AATTACGGCT ATCTTGCTAT 
#GBA14345-13|Mastigodiaptomus_montezumae           CCGTATACCA CTTTTTGCCT GAGCCGTGTT AATTACGGCT ATCCTGTTAT 
#GBCX0202-06|Mastigodiaptomus_nesus                TCGGATGCCC CTCTTTGCTT GAGCAGTCCT TATTACAGCC ATTCTTCTAC 
#MCM003-11|Mastigodiaptomus_ha                     T?GAATGCCT TTATTTGCTT GGGCAGT--- ---------- ---------- 
#MCM012-11|Mastigodiaptomus_ha                     TCGAATGCCT TTATTTGCTT GGGC------ ---------- ---------- 
#MCM016-11|Mastigodiaptomus_ha                     TCGAATGCCT TTATTTGC-- ---------- ---------- ---------- 
#MCM039-11|Mastigodiaptomus__nesus                 CCGGATGCCC CTCTTTGCTT GAGCAGTCCT TATTACAGCC ATTCTTCTAC 
#MCM041-11|Mastigodiaptomus_nesus                  CCGGATGCCC CTCTTTGCTT GAGCAGTCCT TATTACAGCC ATTCTTCTAC 
#MCM044-11|Mastigodiaptomus_cf._nesus              CCGGAT?CCC CTCTTTGCTT GAGCAGTCCT TATTACAGCC ATTCTTCTAC 
#MCM346-15|Mastigodiaptomus_cuneatus               TCGAATACCA CTTTTTGCTT GAGCCGTTTT AATCACGGCT ATCTTGTTAT 
#MCM728-17|Mastigodiaptomus_patzcuarensis          TCGGATGCCT TTATTTGCTT GAGCTGTGCT TATTACAGCT ATTTTACTTC 
#MCM730-17|Mastigodiaptomus_patzcuarensis          TCGGATGCCT TTATTTGCTT GAGCTGTGCT TATTACAGCT ATTTTACTTC 
#MCM734-17|Mastigodiaptomus_patzcuarensis          TCGGATGCCT TTATTTGCTT GAGCTGTGCT TATTACAGCT ATTTTACTTC 
#MCM822-17|Mastigodiaptomus_cf._montezumae         CCGTATACCA CTTTTTGCCT GAGCCGTGTT AATTACGGCT CACCTGTTAT 
#MCM827-17|Mastigodiaptomus_cf._montezumae         CCGTATACCA CTTTTTGCCT GAGCCGTGTT AACTACGGCT CACCCGTTAT 
#MMAST001-12|Mastigodiaptomus_albuquerquensis      TCGAATGCCC TTGTTTGCTT GAGCTGTGCT TATTACAGCT ATTTTGCTTC 
#MMAST002-12|Mastigodiaptomus_albuquerquensis      TCGAATGCCC TTGTTTGCTT GAGCTGTGCT TATTACAGCT ATTTTGCTTC 
#MMAST004-12|Mastigodiaptomus_albuquerquensis      TCGAATGCCC TTGTTTGCTT GAGCTGTGCT TATTACAGCT ATTTTGCTTC 
#MMAST005-12|Mastigodiaptomus_albuquerquensis      TCGAATGCCC TTGTTTGCTT GAGCTGTGCT TATTACAGCT ATTTTGCTTC 
#MMAST006-12|Mastigodiaptomus_albuquerquensis      TCGAATGCCC TTGTTTGCTT GAGCTGTGCT TATTACAGCT ATTTTGCTTC 
#MMAST007-12|Mastigodiaptomus_albuquerquensis      TCGAATGCCC TTGTTTGCTT GAGCTGTGCT TATTACAGCT ATTTTGCTTC 
#MMAST011-12|Mastigodiaptomus_albuquerquensis      TCGAATGCCC TTGTTTGCTT GAGCTGTGCT TATTACAGCT ATTTTGCTTC 
#MMAST012-12|Mastigodiaptomus_albuquerquensis      CCGAATGCCC TTGTTTGCTT GAGCTGTG-- ---------- ---------- 
#MMAST014-12|Mastigodiaptomus_albuquerquensis      TCGAATGCCC TTGTTAGCTT GAGCTGTGCT TAGTGGAGAT CAAATGATTC 
#ZPC481-18|Mastigodiaptomus_sp.                    CCGAATGCCA CTCTTTGCAT GGGCTGTTTT AATTACCGCG ATTCTGTTGC 
#ZPII1180-11|Mastigodiaptomus_montezumae           CCGTATACCA CTTTTTGCCT GAGCCGTGTT AATTACGGCT ATCTTGCTAT 
#ZPII1219-11|Mastigodiaptomus_siankaanensis        CCGTATACCC CTTTTTGCTT GAGCTGTGCT AATCACTGCT ATTCTTTTGT 
#ZPII1385-11|Mastigodiaptomus_montezumae           CCGTATACCA CTTTTTGCCT GAGCCGTGTT AATTACGGCT ATCTTACTAT 
#ZPII1388-11|Mastigodiaptomus_montezumae           CCGTATACCA CTTTTTGCCT GAGCCGTGTT AATTACGGCT ATCCTGTTAT 
#ZPII1448-11|Mastigodiaptomus_montezumae           CCGTATACCA CTTTTTGCCT GAGCCGTGTT AATTACGGCT ATCTTGCTAT 
#ZPLIV486-11|Mastigodiaptomus_patzcuarensis        TCGGATGCCT TTATTTGCTT GAGCTGTGCT TATTACAGCT ATTTTACTTC 
#ZPLIV487-11|Mastigodiaptomus_montezumae           CCGTATACCA CTTTTTGCCT GAGCCGTGTT AATTACGGCT ATCTTGCTAT 
#ZPLMX161-06|Mastigodiaptomus_cf._albuquerquensis  CCGGATGCCC TTGTTTGCTT GAGCTGTGCT TATTACAGCT ATTTTGCTTC 
#ZPLMX162-06|Mastigodiaptomus_cihuatlan            CCGGATGCCA TTGTTTGCTT GAGCTGTTTT AATTACGGCG GTTTTGCTTC 
#ZPLMX165-06|Mastigodiaptomus_cf._albuquerquensis  TCGGATGCCC TTGTTTGCTT GAGCTGTGCT TATTACAGCT ATTTTGCTTC 
#ZPLMX166-06|Mastigodiaptomus_cf._albuquerquensis  TCGGATGCCC TTGTTTGCTT GAGCTGTGCT TATTACAGCT ATTTTGCTTC 
#ZPLMX170-06|Mastigodiaptomus_patzcuarensis        TCGTATGCCT TTATTTGCTT GAGCAGTACT TATTACAGCT ATTTTACTCT 
#ZPLMX172-06|Mastigodiaptomus_patzcuarensis        TCGGATGCCT TTATTTGCTT GAGCTGTGCT TATTACAGCT ATTTTACTTC 
#ZPLMX173-06|Mastigodiaptomus_patzcuarensis        TCGTATGCCT TTATTTGCTT GAGCAGTACT TATTACAGCT ATTTTACTCT 
#ZPLMX184-06|Mastigodiaptomus_cf._patzcuarensis    TCGGATGCCT TTATTTGCTT GAGCTGTACT TATTACAGCT ATTTTACTCC 
#ZPLMX185-06|Mastigodiaptomus_cf._patzcuarensis    TCGGATGCCT TTATTTGCTT GAGCTGTACT TATTACAGCT ATTTTAC?TC 
#ZPLMX193-06|Mastigodiaptomus_reidae               TCGAATACCC TTATTTGCTT GAGCTGTGTT AATTACTGCA ATTCTTTTGT 
#ZPLMX194-06|Mastigodiaptomus_reidae               TCGAATACCC TTATTTGCTT GAGCTGTGTT AATTACTGCA ATTCTTTTGT 
#ZPLMX196-06|Mastigodiaptomus_reidae               TCGAATACCC TTATTTGCTT GAGCTGTGTT AATTACTGCA ATTCTTTTGT 
#ZPLMX197-06|Mastigodiaptomus_siankaanensis        CCGTATGCCC CTTTTTGCTT GAGCTGTGC? AATTACTGCT ATTCTTTTGT 
#ZPLMX212-06|Mastigodiaptomus_alexei               CCGGATACCG TTATTCGCGT GGGCTGTACT AATTACTGCT ATTCTTTTGT 
#ZPLMX233-06|Mastigodiaptomus_patzcuarensis        TCGGATGCCT TTATTTGCTT GAGCTGTGCT TATTACAGCT ATTTTACTTC 
#ZPLMX234-06|Mastigodiaptomus_cf._reidae           TCGGATGCCT CTATTTGCTT GAGCTGTGTT AATTACTGCA ATTCTTTTGT 
#ZPLMX248-06|Mastigodiaptomus_albuquerquensis      TCGAATGCCC TTGTTTGCTT GAGCTGTGCT TATTACAGCT ATTTTGCTTC 
#ZPLMX524-06|Mastigodiaptomus_albuquerquensis      TCGAATGCCC TTGTTTGCTT GAGCTGTGCT TATTACAGCT ATTTTGCTTC 
#ZPLMX525-06|Mastigodiaptomus_albuquerquensis      TCGAATGCCC TTGTTTGCTT GAGCTGTGCT TATTACAGCT ATTTTGCTTC 
#ZPLMX526-06|Mastigodiaptomus_albuquerquensis      CCGAATGCCC TTGTTTGCTT GAGCTGTGCT TATTACAGCT ATTTTGCTTC 
#ZPLMX528-06|Mastigodiaptomus_albuquerquensis      CCGAATGCCC TTGTTTGCTT GAGCTGTGCT TATTACAGCT ATTTTGCTTC 
#ZPLMX529-06|Mastigodiaptomus_patzcuarensis        TCGGATGCCT TTATTTGCTT GAGC?GTACT TATTACAGCT ATTTTACTC? 
#ZPLMX530-06|Mastigodiaptomus_patzcuarensis        TCGGATGCCT TTATTTGCTT GAGCTGTACT TATTACAGCT ATTTTACTCC 
#ZPLMX532-06|Mastigodiaptomus_patzcuarensis        TCGGATGCCT TTATTTGCTT GAGCTGTACT TATTACAGCT ATTTTACTCC 
#ZPLMX540-06|Mastigodiaptomus_albuquerquensis      CCGGATGCCC TTGTTTGCTT GAGCTGTGCT TATTACAGCT ATTTTGCTTC 
#ZPLMX545-06|Mastigodiaptomus_cf._reidae           TCGAATGCCT CTATTTGCTT GAGCTGTGTT AATTACTGCA ATTCTTTTGT 
#ZPLMX549-06|Mastigodiaptomus_reidae               TCGAATACCC TTATTTGCTT GAGCTGTGTT AATTACTGCA ATTCTTTTGT 
#ZPLMX550-06|Mastigodiaptomus_cf._reidae           TCGAATGCCC CTATTTGCTT GAGCTGTGTT AATTACTGCA ATTCTTTTGT 
#ZPLMX554-06|Mastigodiaptomus_siankaanensis        CCGTATGCCC CTTTTTGCTT GAGCTGTGTT AATTACTGCT ATTCTTTTGT 
#ZPLMX555-06|Mastigodiaptomus_siankaanensis        CCGTATGCCC CTTTTTGCTT GAGCTGTGCT AATTACTGCT ATTCTTTTGT 
#ZPLMX561-06|Mastigodiaptomus_alexei               CCGAATACCG TTATTCGCGT GGGCTGTACT AATTACTGCT ATTCTTTTGT 
#ZPLMX564-06|Mastigodiaptomus_montezumae           CCGTATACCA CTTTTTGCCT GAGCCGTGTT AATTACGGCT ATCTTGCTAT 
#Mastigodiaptomus_siankaanensis                    TCGTATGCCC CTTTTTGCTT GAGCTGTGTT AATCACTGCT ATTCTTTTGT 
#Mastigodiaptomus_siankaanensis(9)                 TCGTATGCCC CTTTTTGCTT GAGCTGTGTT AATCACTGCT ATTCTTTTGT 
#Mastigodiaptomus_siankaanensis(16)                TCGTATGCCC CTTTTTGCTT GAGCTGTGCT AATCACTGCT ATTCTTTTGT 
#Mastigodiaptomus_siankaanensis(21)                TCGTATGCCC CTTTTTGCTT GAGCTGTGTT AATCACTGCT ATTCTTTTGT 
#Mastigodiaptomus_siankaanensis(22)                TCGTATGCCC CTTTTTGCTT GAGCTGTGTT AATCACTGCT ATTCTTTTGT 
#Mastigodiaptomus_siankaanensis(25)                TCGTATGCCC CTTTTTGCTT GAGCTGTGCT AATCACTGCT ATTCTTTTGT 
#Mastigodiaptomus_siankaanensis(27)                TCGTATGCCC CTTTTTGCTT GAGCTGTGTT AATCACTGCT ATTCTTTTGT 
#Mastigodiaptomus_reidae                           TCGAATGCCC CTATTTGCTT GAGCTGTGTT AATTACTGCA ATTCTTTTGT 
#Mastigodiaptomus_reidae(4)                        TCGAATGCCC CTATTTGCTT GAGCTGTGTT AATTACTGCA ATTCTTTTGT 
#Mastigodiaptomus_reidae(5)                        TCGAATGCCC CTATTTGCTT GAGCTGTGTT AATTACTGCA ATTCTTTTGT 
#Mastigodiaptomus_reidae(6)                        TCGAATGCCC CTATTTGCTT GAGCTGTGTT AATTACTGCA ATTCTTTTGT 

#BACZP392-16|Mastigodiaptomus_patzcuarensis        TACTGTCTTT GCCGGTCTTA GCCGGGGCTA TTACAATGCT TCTTACTGAC 
#BACZP443-16|Mastigodiaptomus_montezumae           TGCTATCTTT ACCTGTTTTA GCGGGTGCTA TCACAATACT TCTCACCGAC 
#CTM089-10|Mastigodiaptomus_nesus                  TCTTGTCGCT TCCAGTGTTG GCTGGGGCCA TTACTATATT ACTAACAGAT 
#CTM093-10|Mastigodiaptomus_patzcuarensis          TACTGTCTTT GCCTGTCTTA GCCGGGGCTA TTACAATGCT TC-------- 
#GBA14278-13|Mastigodiaptomus_patzcuarensis        TACTGTCTTT GCCTGTCTTA GCCGGGGCTA TTACAATGCT TCT?ACTGAC 
#GBA14280-13|Mastigodiaptomus_cf._nesus            TCTTGTCGCT TCCAGTGTTG GCTGGGGCCA TTACTATATT ACTAACAGAT 
#GBA14281-13|Mastigodiaptomus_cf._nesus            TCTTGTCGCT TCCAGTGTTG GCTGGGGCTA TTACTATATT ACTAACAGAT 
#GBA14284-13|Mastigodiaptomus_cf._albuquerquensis  TACTGTCTTT GCCTGTCTTA GCCGGGGCTA TTACAATGCT TCTTACTGAC 
#GBA14285-13|Mastigodiaptomus_cf._albuquerquensis  TACTGTCTTT GCCTGTCTTA GCCGGGGCTA TTACAATGCT TCTTACTGAC 
#GBA14286-13|Mastigodiaptomus_cf._albuquerquensis  TACTGTCTTT GCCTGTCTTA GCCGGGGCTA TTACAATGCT TCTTACTGAC 
#GBA14287-13|Mastigodiaptomus_cf._albuquerquensis  TACTGTCTTT GCCTGTCTTA GCCGGGGCTA TTACAATGCT TCTTACTGAC 
#GBA14343-13|Mastigodiaptomus_montezumae           TGTTATCTTT ACCTGTTTTA GCGGGTGCTA TCACAATACT TCTCACCGAC 
#GBA14345-13|Mastigodiaptomus_montezumae           TGCTATCTTT ACCTGTTTTA GCGGGTGCTA TCACAATACT TCTCACCGAC 
#GBCX0202-06|Mastigodiaptomus_nesus                TCTTGTCGCT TCCAGTGTTG GCTGGGGCCA TTACTATATT ACTAACAGAT 
#MCM003-11|Mastigodiaptomus_ha                     ---------- ---------- ---------- ---------- ---------- 
#MCM012-11|Mastigodiaptomus_ha                     ---------- ---------- ---------- ---------- ---------- 
#MCM016-11|Mastigodiaptomus_ha                     ---------- ---------- ---------- ---------- ---------- 
#MCM039-11|Mastigodiaptomus__nesus                 TCTTGTCGCT TCCAGTGTTG GCTGGGGCCA TTACTATATT ACT------- 
#MCM041-11|Mastigodiaptomus_nesus                  TCTTGTCGCT TCCAGTGTTG GCTTGGGCCA TTACTATATT ACTTACAGAT 
#MCM044-11|Mastigodiaptomus_cf._nesus              TCTTGTCGCT TCCAGTGTTG GCTGGGGCC- ---------- ---------- 
#MCM346-15|Mastigodiaptomus_cuneatus               TGCTTTCTCT TCCTGTTTTA GCCGGGGCGA TTACAATGCT TCTTACAGAT 
#MCM728-17|Mastigodiaptomus_patzcuarensis          TACTGTCTTT GCCTGTCTTA GCCGGGGCTA TTACAATGCT TCTTACTGAC 
#MCM730-17|Mastigodiaptomus_patzcuarensis          TACTGTCTTT GCCTGTCTTA GCCGGGGCTA TTACAATGCT TCTTACTGAA 
#MCM734-17|Mastigodiaptomus_patzcuarensis          TACTGTCTTT GCCTGTCTTA GCCGGGGCTA TTACAATGCT TCTTACTGAA 
#MCM822-17|Mastigodiaptomus_cf._montezumae         TACTATCTTT ACCTGTTTTA GCGGGTGCTA ?CACAATACT TCTTTCTAAC 
#MCM827-17|Mastigodiaptomus_cf._montezumae         TGCTATCTTT ACCTGTTTAA GCGGGTGCTA TCACCATACT TCTCACTAAC 
#MMAST001-12|Mastigodiaptomus_albuquerquensis      TTCTGTCTTT ACCTGTCTTG GCTGGGGCTA TCACAATACT TCTTACTGAC 
#MMAST002-12|Mastigodiaptomus_albuquerquensis      TTCTGTCTTT ACCTGTCTTG GCTGGGGCTA TCACAATACT TCTCACTGAC 
#MMAST004-12|Mastigodiaptomus_albuquerquensis      T--------- ---------- ---------- ---------- ---------- 
#MMAST005-12|Mastigodiaptomus_albuquerquensis      TTCTGTCTTT ACCTGTCTTG ?CTGGGGCTA TCACAATACT TCTCACTGA- 
#MMAST006-12|Mastigodiaptomus_albuquerquensis      TTCTGTCTTT ACCTGTCTTG GCTGGGGCTA TCACAATACT TCTTACTGAC 
#MMAST007-12|Mastigodiaptomus_albuquerquensis      TTCTGTCTTT ACCTGTCTTG GCTGGGGCTA TCACAATACT TCTCACTGAC 
#MMAST011-12|Mastigodiaptomus_albuquerquensis      TTCTGTCTTT ACCTGTCTTG GCTGGGGCTA TC-------- ---------- 
#MMAST012-12|Mastigodiaptomus_albuquerquensis      ---------- ---------- ---------- ---------- ---------- 
#MMAST014-12|Mastigodiaptomus_albuquerquensis      TTATGTGGTT GCGTCTGTTG GATGTCATTA TCACAACACT TCTTACTGAG 
#ZPC481-18|Mastigodiaptomus_sp.                    TTCTTTCTCT TCCAGTGCTA GCTGGGGCTA TTACAATATT ATTAACCGAC 
#ZPII1180-11|Mastigodiaptomus_montezumae           TGTTATCTTT ACCTGTTTTA GCGGGTGCTA TCACATTACT TCTCACCGAC 
#ZPII1219-11|Mastigodiaptomus_siankaanensis        TGTTATCTTT ACCAGTATTG GCGGGG?CGA TTACTATACT TTTGACCGAC 
#ZPII1385-11|Mastigodiaptomus_montezumae           TGTTATCTTT ACCTGTTTTA GCGGGTGCTA TCACAATACT TCTCACCGAC 
#ZPII1388-11|Mastigodiaptomus_montezumae           TACTATCTTT ACCTGTTTTA GCGGGTGCTA TCACAATACT TCTCACCGAC 
#ZPII1448-11|Mastigodiaptomus_montezumae           TGTTATCTTT ACCTGTTTTA GCGGGGGCTA TCACAATACT T--------- 
#ZPLIV486-11|Mastigodiaptomus_patzcuarensis        TACTGTCTTT GCCTGTCTTA GCCGGGGCTA TTACAATGCT TCTTACTGAC 
#ZPLIV487-11|Mastigodiaptomus_montezumae           TGTTATCTTT ACCTGTTTTA GCGGGTGCTA TCACAATACT TCTCACCGAC 
#ZPLMX161-06|Mastigodiaptomus_cf._albuquerquensis  TTCTGTCTTT GCCT?TCTTG GCTGGGGCTA TTA?AAT?CT TCTCACTGAC 
#ZPLMX162-06|Mastigodiaptomus_cihuatlan            TTTTATCTCT TCCTGTTTTG GCGGGGGCGA TTACCATACT TTTAACTGAC 
#ZPLMX165-06|Mastigodiaptomus_cf._albuquerquensis  TCCTGTCTTT GCCTGTCTTA GC?GGAGCTA TTACAATACT TCTTACTGAC 
#ZPLMX166-06|Mastigodiaptomus_cf._albuquerquensis  TCCTGTCTTT GCCTGTCTTA GCTGGAGCTA TTACAATACT TCTTACTGAC 
#ZPLMX170-06|Mastigodiaptomus_patzcuarensis        TATTGTCTTT GCCTGTCTTA GCCGGGGCTA TTACAATGCT TCTGACTGAC 
#ZPLMX172-06|Mastigodiaptomus_patzcuarensis        TACTGTCTTT GCCTGTCTTA GCCGGGGCTA TTACAATGCT TCTTACTGAC 
#ZPLMX173-06|Mastigodiaptomus_patzcuarensis        TATTGTCTTT GCCTGTCTTA GCCGGGGCTA TTACAATGCT TCTGACTGAC 
#ZPLMX184-06|Mastigodiaptomus_cf._patzcuarensis    TACTGTCTTT GCCTGTTTTA GCCGGGGCTA TTACAATGCT TCTTACTGAC 
#ZPLMX185-06|Mastigodiaptomus_cf._patzcuarensis    TACTGTCTTT GCCTGTTTTA GCCGGGGCTA TTACAATGC? ?????????? 
#ZPLMX193-06|Mastigodiaptomus_reidae               TATTGTCTCT TCCGGTGTTA GCTGGGGCTA TCACTATGTT ATTG?????? 
#ZPLMX194-06|Mastigodiaptomus_reidae               TATTGTCTCT TCCGGTGTTA GCTGGGGCTA TCACTATGTT ATTGACGGAT 
#ZPLMX196-06|Mastigodiaptomus_reidae               TATTGTCTCT TCCGGTGTTA GCTGGGGCTA TCACTATGTT ATTTA????? 
#ZPLMX197-06|Mastigodiaptomus_siankaanensis        TGTTATCTTT ACCAGTATTG GC?GGGGCGA TTAC?ATACT TTTGACCGAC 
#ZPLMX212-06|Mastigodiaptomus_alexei               TATTGTCTCT CCCGGTTTTA GCTGGGGCGA TTACTATATT ATTGACAGAC 
#ZPLMX233-06|Mastigodiaptomus_patzcuarensis        TACTGTCTTT GCCTGTCTTA GCCGGGGCTA TTACAATGCT TCTTACTGAC 
#ZPLMX234-06|Mastigodiaptomus_cf._reidae           TATTGTCTCT TCCGGTGTTA GCTGGGGCCA TCACTATGTT ATTGACGGAT 
#ZPLMX248-06|Mastigodiaptomus_albuquerquensis      TTCTGTCTTT ACCTGTCTTG GCTGGGGCTA TCACAATACT TCTCACTGAC 
#ZPLMX524-06|Mastigodiaptomus_albuquerquensis      TTCTGTCTTT GCCTGTCTTG GCTGGGGCTA TCACAATACT TCTCACTGAC 
#ZPLMX525-06|Mastigodiaptomus_albuquerquensis      TTCTGTCTTT ACCTGTCTTG GCTGGGGCTA TCACAATACT TCTCACTGAC 
#ZPLMX526-06|Mastigodiaptomus_albuquerquensis      TTCTGTCTTT ACCTGTCTTG GCTGGGGCTA TCACAATACT TCTCACTGAC 
#ZPLMX528-06|Mastigodiaptomus_albuquerquensis      TTCTGTCTTT ACCTGTCTTG GCTGGGGCTA TCACAATACT TCTCACTGAC 
#ZPLMX529-06|Mastigodiaptomus_patzcuarensis        TACTGTCTTT GCCTGTCTTA GCCGGGGCTA TTACAATGCT TCT?ACTGAC 
#ZPLMX530-06|Mastigodiaptomus_patzcuarensis        TACTGTCTTT GCCTGTCTTA GCCGGGGCTA TTACAATGCT TCTAACTGAC 
#ZPLMX532-06|Mastigodiaptomus_patzcuarensis        TACTGTCTTT GCCTGTCTTA GCCGGGGCTA TTACAATGCT TCTAACTGAC 
#ZPLMX540-06|Mastigodiaptomus_albuquerquensis      TTCTGTCTTT GCCTGTCTTG GCTGGGGCTA TTACAATGCT TCTCACTGAC 
#ZPLMX545-06|Mastigodiaptomus_cf._reidae           TATTGTCTCT TCCGGTGTTA GCTGGGGCTA TCACTATGTT ATTGACGGAT 
#ZPLMX549-06|Mastigodiaptomus_reidae               TATTGTCTCT TCCGGTGTTA GCTGGGGCTA TCACTATGTT ATTGACGGAT 
#ZPLMX550-06|Mastigodiaptomus_cf._reidae           TATTGTCTCT TCCGGTGTTA GCTGGGGCTA TCACTATGTT ATTGACGGAT 
#ZPLMX554-06|Mastigodiaptomus_siankaanensis        TGTTATCTTT ACCAGTATTG GCGGGGGCGA TTACTATACT TTTGACCGAC 
#ZPLMX555-06|Mastigodiaptomus_siankaanensis        TGTTATCTTT ACCAGTATTG GCGGGGGCGA TTACTATACT TTTGACCGAC 
#ZPLMX561-06|Mastigodiaptomus_alexei               TATTGTCTCT TCCGGTTTTA GCTGGGGCGA TTACTATATT ATTGACAGAC 
#ZPLMX564-06|Mastigodiaptomus_montezumae           TGTTATCTTT ACCTGTTTTA GCGGGTGCTA TCACAATACT TCTCACCGAC 
#Mastigodiaptomus_siankaanensis                    TGTTATCTTT ACCAGTATTG GCGGGGGCGA TTACTATACT TTTG------ 
#Mastigodiaptomus_siankaanensis(9)                 TGTTATCTTT ACCAGTATTG GCGGGGGCGA TTACTATACT TTTG------ 
#Mastigodiaptomus_siankaanensis(16)                TGTTATCTTT ACCAGTATTG GCGGGGGCGA TTACTATACT TTTGACCGAC 
#Mastigodiaptomus_siankaanensis(21)                TGTTATCTTT ACCAGTATTG GCGGGGGCGA TTACTATACT TTTGACCGAC 
#Mastigodiaptomus_siankaanensis(22)                TGTTATCTTT ACCAGTATTG GCGGGGGCGA TTACTATACT TTTGACCGAC 
#Mastigodiaptomus_siankaanensis(25)                TGTTATCTTT ACCAGTATTG GCGGGGGCGA TTACTATACT TTTG------ 
#Mastigodiaptomus_siankaanensis(27)                TGTTATCTTT ACCAGTATTG GCGGGGGCGA TTACTATACT TTTGACCGAC 
#Mastigodiaptomus_reidae                           TATTGTCTCT TCCGGTGTTA GCTGGGGCTA TCACTATGTT ATTGACGGAT 
#Mastigodiaptomus_reidae(4)                        TATTGTCTCT TCCGGTGTTA GCTGGGGCTA TCACTATGTT ATTGACGGAT 
#Mastigodiaptomus_reidae(5)                        TACTGCCTCT TCCGGTGTTA GCT------- ---------- ---------- 
#Mastigodiaptomus_reidae(6)                        TACTGCCTCT TCCGGTGTTA GCT------- ---------- ---------- 

#BACZP392-16|Mastigodiaptomus_patzcuarensis        CGGAATTTAA ATTCTAGGTT T
#BACZP443-16|Mastigodiaptomus_montezumae           CGGAATCTAA ATTCTAGGTT T
#CTM089-10|Mastigodiaptomus_nesus                  CGTAACTTAA ATTCTAGATT T
#CTM093-10|Mastigodiaptomus_patzcuarensis          ---------- ---------- -
#GBA14278-13|Mastigodiaptomus_patzcuarensis        CGGAATTTAA ATTCTAGGTT T
#GBA14280-13|Mastigodiaptomus_cf._nesus            CGTAACTTAA ATTCTAGATT T
#GBA14281-13|Mastigodiaptomus_cf._nesus            CGTAACTTAA ATTCTAGATT T
#GBA14284-13|Mastigodiaptomus_cf._albuquerquensis  CGGAATTTAA ATTCTAGGTT T
#GBA14285-13|Mastigodiaptomus_cf._albuquerquensis  CGGAATTTAA ATTCTAGGTT T
#GBA14286-13|Mastigodiaptomus_cf._albuquerquensis  CGGAATTTAA ATTCTAGGTT T
#GBA14287-13|Mastigodiaptomus_cf._albuquerquensis  CGGAATTTAA ATTCTAGGTT T
#GBA14343-13|Mastigodiaptomus_montezumae           CGGAATCTAA ATTCTAGGTT T
#GBA14345-13|Mastigodiaptomus_montezumae           CGGAATCTAA ATTCTAGGTT T
#GBCX0202-06|Mastigodiaptomus_nesus                CGTAACTTAA ATTCTAGATT T
#MCM003-11|Mastigodiaptomus_ha                     ---------- ---------- -
#MCM012-11|Mastigodiaptomus_ha                     ---------- ---------- -
#MCM016-11|Mastigodiaptomus_ha                     ---------- ---------- -
#MCM039-11|Mastigodiaptomus__nesus                 ---------- ---------- -
#MCM041-11|Mastigodiaptomus_nesus                  CGTAAC---- ---------- -
#MCM044-11|Mastigodiaptomus_cf._nesus              ---------- ---------- -
#MCM346-15|Mastigodiaptomus_cuneatus               CGGAACCTCA ACTCAAGATT T
#MCM728-17|Mastigodiaptomus_patzcuarensis          CGGAATTTAA ATTCTAGGTT T
#MCM730-17|Mastigodiaptomus_patzcuarensis          CGGAATTTAA ATTCTAGGTT T
#MCM734-17|Mastigodiaptomus_patzcuarensis          CGGAATTTAA ATTCTAGGTT T
#MCM822-17|Mastigodiaptomus_cf._montezumae         CGGAAGCTAA ATTCTAGGTT T
#MCM827-17|Mastigodiaptomus_cf._montezumae         CGGAATCCAA ATTCTAGGTT T
#MMAST001-12|Mastigodiaptomus_albuquerquensis      CGAAA----- ---------- -
#MMAST002-12|Mastigodiaptomus_albuquerquensis      CGAAATTTAA ATTCTAGGTT T
#MMAST004-12|Mastigodiaptomus_albuquerquensis      ---------- ---------- -
#MMAST005-12|Mastigodiaptomus_albuquerquensis      ---------- ---------- -
#MMAST006-12|Mastigodiaptomus_albuquerquensis      CGAAA----- ---------- -
#MMAST007-12|Mastigodiaptomus_albuquerquensis      CGAAA----- ---------- -
#MMAST011-12|Mastigodiaptomus_albuquerquensis      ---------- ---------- -
#MMAST012-12|Mastigodiaptomus_albuquerquensis      ---------- ---------- -
#MMAST014-12|Mastigodiaptomus_albuquerquensis      AAACACCTGA ATAATACACT T
#ZPC481-18|Mastigodiaptomus_sp.                    CGAAACCTAA ATTCAAGATT T
#ZPII1180-11|Mastigodiaptomus_montezumae           CGGAATCTAA ATTCTAGGTT T
#ZPII1219-11|Mastigodiaptomus_siankaanensis        CGAAACCTAA ATTCAAGATT T
#ZPII1385-11|Mastigodiaptomus_montezumae           CGGAATCT-- ---------- -
#ZPII1388-11|Mastigodiaptomus_montezumae           CGGAATCTAA ATTCTAGGTT T
#ZPII1448-11|Mastigodiaptomus_montezumae           ---------- ---------- -
#ZPLIV486-11|Mastigodiaptomus_patzcuarensis        CGGAATTTAA ATTCTAGGTT T
#ZPLIV487-11|Mastigodiaptomus_montezumae           CGGAATCTAA ATTCTAGGTT T
#ZPLMX161-06|Mastigodiaptomus_cf._albuquerquensis  CG???????? ?????????? ?
#ZPLMX162-06|Mastigodiaptomus_cihuatlan            CGAAACTTAA ATTCTAGATT T
#ZPLMX165-06|Mastigodiaptomus_cf._albuquerquensis  CGAAATTTAA ATTCTAGGTT T
#ZPLMX166-06|Mastigodiaptomus_cf._albuquerquensis  CGAAATTTAA ATTCTAGGTT T
#ZPLMX170-06|Mastigodiaptomus_patzcuarensis        CGGAATTTAA ATTCTAGGTT T
#ZPLMX172-06|Mastigodiaptomus_patzcuarensis        CGGAATTTAA ATTCTAGGTT T
#ZPLMX173-06|Mastigodiaptomus_patzcuarensis        CGGAATTTAA ATTCTAGG?? ?
#ZPLMX184-06|Mastigodiaptomus_cf._patzcuarensis    CGGAATTTAA ATTCTAGG?? ?
#ZPLMX185-06|Mastigodiaptomus_cf._patzcuarensis    ?????????? ?????????? ?
#ZPLMX193-06|Mastigodiaptomus_reidae               ?????????? ?????????? ?
#ZPLMX194-06|Mastigodiaptomus_reidae               CGAAATTTAA ATTCTAGCTT T
#ZPLMX196-06|Mastigodiaptomus_reidae               ?????????? ?????????? ?
#ZPLMX197-06|Mastigodiaptomus_siankaanensis        CGAAACCTAA ATTCAAGATT T
#ZPLMX212-06|Mastigodiaptomus_alexei               CGTAACCTAA ATTCTAGATT T
#ZPLMX233-06|Mastigodiaptomus_patzcuarensis        CGGAATTTAA ATTCTAGGTT T
#ZPLMX234-06|Mastigodiaptomus_cf._reidae           CGAAATTTAA ATTCTAGC?? ?
#ZPLMX248-06|Mastigodiaptomus_albuquerquensis      CGAAATTTAA A????????? ?
#ZPLMX524-06|Mastigodiaptomus_albuquerquensis      CGAAATTTAA A--------- -
#ZPLMX525-06|Mastigodiaptomus_albuquerquensis      CGAAATTTAA ATTCTAGGTT T
#ZPLMX526-06|Mastigodiaptomus_albuquerquensis      CGAAATTTAA ATTCTAGGTT T
#ZPLMX528-06|Mastigodiaptomus_albuquerquensis      CGAAATTTAA ATTCTAGGTT T
#ZPLMX529-06|Mastigodiaptomus_patzcuarensis        CGGAATTTAA ATTCTAGGTT T
#ZPLMX530-06|Mastigodiaptomus_patzcuarensis        CGGAATTTAA ATTCTAGGTT T
#ZPLMX532-06|Mastigodiaptomus_patzcuarensis        CGGAATTTAA ATTCTAGGTT T
#ZPLMX540-06|Mastigodiaptomus_albuquerquensis      CGAAATTTAA ATTCTAGGTT T
#ZPLMX545-06|Mastigodiaptomus_cf._reidae           CGAAATTTAA ATTCTAGCTT T
#ZPLMX549-06|Mastigodiaptomus_reidae               TGAAATTTAA ATTCTAGCTT T
#ZPLMX550-06|Mastigodiaptomus_cf._reidae           CGAAATTTAA ATTCTAGCTT T
#ZPLMX554-06|Mastigodiaptomus_siankaanensis        CGAAACCTAA ATTCAAGATT T
#ZPLMX555-06|Mastigodiaptomus_siankaanensis        CGAAACCTAA ATTCAAGATT T
#ZPLMX561-06|Mastigodiaptomus_alexei               CGTAACCTAA ATTCTAGATT T
#ZPLMX564-06|Mastigodiaptomus_montezumae           CGGAATCTAA ATTCTAGGTT T
#Mastigodiaptomus_siankaanensis                    ---------- ---------- -
#Mastigodiaptomus_siankaanensis(9)                 ---------- ---------- -
#Mastigodiaptomus_siankaanensis(16)                CGAAAC---- ---------- -
#Mastigodiaptomus_siankaanensis(21)                CGAAACCTAA ATTCAAGA-- -
#Mastigodiaptomus_siankaanensis(22)                CGAAACCTAA ATTCAAGATT T
#Mastigodiaptomus_siankaanensis(25)                ---------- ---------- -
#Mastigodiaptomus_siankaanensis(27)                CGAAACCTAA ATTCAAGATT T
#Mastigodiaptomus_reidae                           CGAAA----- ---------- -
#Mastigodiaptomus_reidae(4)                        CCAAATTTAA ATTCTAGCTT T
#Mastigodiaptomus_reidae(5)                        ---------- ---------- -
#Mastigodiaptomus_reidae(6)                        ---------- ---------- -
